# Supplementary material for: High-Specificity Targeted Functional Profiling in Microbial Communities with ShortBRED
Source: PLoS Comput Biol. 2015 Dec 18;11(12):e1004557. doi: 10.1371/journal.pcbi.1004557 (PMC4684307; doi:10.1371/journal.pcbi.1004557)
Supplement: S4 Table — Each row represents a family of antibiotic resistance (AR) proteins. Column B lists the corresponding AR class. (The classes are groups of AR families.) The columns provide summary statistics of the ShortBRED RPKM counts for each family. Sample statistics for columns C through I are based on the entire sample of all three datasets. Summary statistics are also provided for the individual three datasets. Please note that the Yatsunenko et al dataset results were based on running ShortBRED using the centroids, as opposed to the markers from ShortBRED-Identify. This is because this particular dataset has shallower coverage than the Illumina datasets (HMP and T2D). (XLSX) [file pcbi.1004557.s014.xlsx]

## Sheet: S4
Table S4 – Summary Statistics of ShortBRED Counts for AR Families in Metagenomes
												(Among carriers)	(Among carriers)				(Among carriers)	(Among carriers)				(Among carriers)	(Among carriers)
Family	AR Class	Mean_RPKM	Median_RPKM	Prevalence	Mean_RPKM_>0	Median_RPKM_>0	25thpct_RPKM_>0	75thpct_RPKM_>0	HMP_Prevalence	HMP_Mean	HMP_Median	HMP_Mean	HMP_Median	T2D_Prevalence	T2D_Mean	T2D_Median	T2D_Mean	T2D_Median	YAT_Prevalence	YAT_Mean	YAT_Median	YAT_Mean	YAT_Median
1112175A	rRNA Methyltransferase	0	0	0	NA	NA	NA	NA	0	0	0	NA	NA	0	0	0	NA	NA	0	0	0	NA	NA
16S_Ribosomal_RNA_Methyltransferase_0	rRNA Methyltransferase	0	0	0	NA	NA	NA	NA	0	0	0	NA	NA	0	0	0	NA	NA	0	0	0	NA	NA
16S_Ribosomal_RNA_Methyltransferase_1	rRNA Methyltransferase	0	0	0	NA	NA	NA	NA	0	0	0	NA	NA	0	0	0	NA	NA	0	0	0	NA	NA
16S_Ribosomal_RNA_Methyltransferase_2	rRNA Methyltransferase	0.00764644	0	0.00543478	1.40694	1.52722	1.08657	1.78746	0	0	0	NA	NA	0.00826446	0.0116276	0	1.40694	1.52722	0	0	0	NA	NA
AAA21889	Aminoglycoside Acetyltransferase	0	0	0	NA	NA	NA	NA	0	0	0	NA	NA	0	0	0	NA	NA	0	0	0	NA	NA
AAA22905	Class A Beta-Lactamase	2.09412	0	0.324275	6.45783	2.52566	0.70762	6.66438	0.378049	1.51067	0	3.99598	1.92677	0.38292	2.22904	0	5.82117	2.52566	0.0841121	2.08349	0	24.7704	8.14729
AAA25680	Aminoglycoside Acetyltransferase	0	0	0	NA	NA	NA	NA	0	0	0	NA	NA	0	0	0	NA	NA	0	0	0	NA	NA
AAA25683	Aminoglycoside Nucleotidyltransferase	0	0	0	NA	NA	NA	NA	0	0	0	NA	NA	0	0	0	NA	NA	0	0	0	NA	NA
AAA25688	Aminoglycoside Acetyltransferase	0.0218418	0	0.00362319	6.02834	6.02834	3.05186	9.00482	0	0	0	NA	NA	0.00550964	0.033214	0	6.02834	6.02834	0	0	0	NA	NA
AAA25717	Aminoglycoside Nucleotidyltransferase	0	0	0	NA	NA	NA	NA	0	0	0	NA	NA	0	0	0	NA	NA	0	0	0	NA	NA
AAA26549	Aminoglycoside Acetyltransferase	0	0	0	NA	NA	NA	NA	0	0	0	NA	NA	0	0	0	NA	NA	0	0	0	NA	NA
AAA26613	Chloramphenicol Acetyltransferase CAT	0.0813113	0	0.0217391	3.74032	1.59136	1.2167	4.37207	0	0	0	NA	NA	0.0330579	0.123647	0	3.74032	1.59136	0	0	0	NA	NA
AAA26779	rRNA Methyltransferase	0.00107831	0	0.00543478	0.198409	0.226376	0.175918	0.234883	0	0	0	NA	NA	0.00826446	0.00163974	0	0.198409	0.226376	0	0	0	NA	NA
AAA50325	ABC Antibiotic Efflux	0	0	0	NA	NA	NA	NA	0	0	0	NA	NA	0	0	0	NA	NA	0	0	0	NA	NA
AAA83416	Class C Beta-Lactamase	0	0	0	NA	NA	NA	NA	0	0	0	NA	NA	0	0	0	NA	NA	0	0	0	NA	NA
AAA86871	Streptogramin Resistance	0	0	0	NA	NA	NA	NA	0	0	0	NA	NA	0	0	0	NA	NA	0	0	0	NA	NA
AAA87229	Aminoglycoside Acetyltransferase	0	0	0	NA	NA	NA	NA	0	0	0	NA	NA	0	0	0	NA	NA	0	0	0	NA	NA
AAA98484	rRNA Methyltransferase	1.70208	0	0.237319	7.17212	1.1643	0.378678	3.58302	0	0	0	NA	NA	0.352617	2.39781	0	6.80003	1.14749	0.0280374	0.646203	0	23.0479	11.0111
AAB03644	Macrolide Resistance	2.4224	0	0.130435	18.5718	1.81372	0.535639	5.47481	0.0121951	0.00270312	0	0.221656	0.221656	0.173554	1.43079	0	8.24408	1.71088	0.0747664	7.64083	0	102.196	24.6371
AAB08925	Tetracycline Other	0.00710968	0	0.00362319	1.96227	1.96227	1.08762	2.83693	0	0	0	NA	NA	0.00550964	0.0108114	0	1.96227	1.96227	0	0	0	NA	NA
AAB36568	Chloramphenicol MFS Efflux Pump	0	0	0	NA	NA	NA	NA	0	0	0	NA	NA	0	0	0	NA	NA	0	0	0	NA	NA
AAB47993	SMR Antibiotic Efflux	0	0	0	NA	NA	NA	NA	0	0	0	NA	NA	0	0	0	NA	NA	0	0	0	NA	NA
AAB51122	Tetracycline Ribosomal Protection	127.355	107.216	0.918478	138.659	117.306	69.6066	176.134	1	118.748	105.705	118.748	105.705	0.997245	162.817	138.043	163.267	138.219	0.588785	13.6476	8.27271	23.1793	17.712
AAB51440	rRNA Methyltransferase	0	0	0	NA	NA	NA	NA	0	0	0	NA	NA	0	0	0	NA	NA	0	0	0	NA	NA
AAB53259	Chloramphenicol Acetyltransferase CAT	0.0303953	0	0.0108696	2.79637	1.60879	0.405342	4.7826	0	0	0	NA	NA	0.0165289	0.0462209	0	2.79637	1.60879	0	0	0	NA	NA
AAB58160	RND Antibiotic Efflux	0	0	0	NA	NA	NA	NA	0	0	0	NA	NA	0	0	0	NA	NA	0	0	0	NA	NA
AAB95639	ABC Antibiotic Efflux	0	0	0	NA	NA	NA	NA	0	0	0	NA	NA	0	0	0	NA	NA	0	0	0	NA	NA
AAC32027	ABC Antibiotic Efflux	0	0	0	NA	NA	NA	NA	0	0	0	NA	NA	0	0	0	NA	NA	0	0	0	NA	NA
AAC36915	rRNA Methyltransferase	0.124004	0	0.110507	1.12214	0.377652	0.118372	0.825385	0.0365854	0.00427793	0	0.11693	0.0515764	0.157025	0.139663	0	0.889435	0.400895	0.00934579	0.162633	0	17.4017	17.4017
AAC41391	Aminoglycoside Acetyltransferase	0.00424379	0	0.00362319	1.17129	1.17129	0.707786	1.63479	0	0	0	NA	NA	0.00550964	0.00645337	0	1.17129	1.17129	0	0	0	NA	NA
AAC60780	MFS Antibiotic Efflux	0	0	0	NA	NA	NA	NA	0	0	0	NA	NA	0	0	0	NA	NA	0	0	0	NA	NA
AAC60781	MFS Antibiotic Efflux	0	0	0	NA	NA	NA	NA	0	0	0	NA	NA	0	0	0	NA	NA	0	0	0	NA	NA
AAC61670	Streptogramin Resistance	0	0	0	NA	NA	NA	NA	0	0	0	NA	NA	0	0	0	NA	NA	0	0	0	NA	NA
AAC61671	Streptogramin Resistance	0	0	0	NA	NA	NA	NA	0	0	0	NA	NA	0	0	0	NA	NA	0	0	0	NA	NA
AAC98092	Class A Beta-Lactamase	0.457528	0	0.0978261	4.67695	1.48366	0.656934	3.68538	0	0	0	NA	NA	0.146006	0.67725	0	4.63852	1.30064	0.00934579	0.0627448	0	6.7137	6.7137
AAD03491	Aminoglycoside Acetyltransferase	0	0	0	NA	NA	NA	NA	0	0	0	NA	NA	0	0	0	NA	NA	0	0	0	NA	NA
AAD04032	Tetracycline Efflux	0	0	0	NA	NA	NA	NA	0	0	0	NA	NA	0	0	0	NA	NA	0	0	0	NA	NA
AAD12753	Tetracycline Efflux	0	0	0	NA	NA	NA	NA	0	0	0	NA	NA	0	0	0	NA	NA	0	0	0	NA	NA
AAD21213	ABC Antibiotic Efflux	0	0	0	NA	NA	NA	NA	0	0	0	NA	NA	0	0	0	NA	NA	0	0	0	NA	NA
AAD22144	Chloramphenicol MFS Efflux Pump	0	0	0	NA	NA	NA	NA	0	0	0	NA	NA	0	0	0	NA	NA	0	0	0	NA	NA
AAD26631	Lincosamide Resistance	0.355084	0	0.213768	1.66107	0.169283	0.0380411	2.20134	0.0365854	0.00549076	0	0.150081	0.0638579	0.31405	0.52549	0	1.67327	0.169283	0.00934579	0.0448911	0	4.80335	4.80335
AAD33243	Chloramphenicol MFS Efflux Pump	0.501405	0	0.0706522	7.09681	1.04698	0.549967	3.95646	0	0	0	NA	NA	0.107438	0.762467	0	7.09681	1.04698	0	0	0	NA	NA
AAD42180	Glycopeptide Resistance	0.0448725	0	0.0634058	0.707703	0.391462	0.240912	0.902228	0.097561	0.0144223	0	0.147829	0.143911	0.0743802	0.0649779	0	0.873592	0.58215	0	0	0	NA	NA
AAD42181	Glycopeptide Resistance	0.0307851	0	0.0181159	1.69934	0.817233	0.471489	1.85636	0	0	0	NA	NA	0.0275482	0.0468137	0	1.69934	0.817233	0	0	0	NA	NA
AAD42182	Glycopeptide Resistance	0.00178842	0	0.00362319	0.493603	0.493603	0.460019	0.527188	0	0	0	NA	NA	0.00550964	0.00271958	0	0.493603	0.493603	0	0	0	NA	NA
AAD42184	Glycopeptide Resistance	0.0547276	0	0.132246	0.41383	0.227878	0.142561	0.35531	0.182927	0.0304403	0	0.166407	0.11371	0.15978	0.0763458	0	0.477819	0.247607	0	0	0	NA	NA
AAD42185	Glycopeptide Resistance	0.00648019	0	0.00905797	0.715413	0.736444	0.533769	0.868085	0	0	0	NA	NA	0.0137741	0.00985417	0	0.715413	0.736444	0	0	0	NA	NA
AAD43097	Class A Beta-Lactamase	0.0260032	0	0.00362319	7.17689	7.17689	4.98337	9.37041	0	0	0	NA	NA	0.00550964	0.0395421	0	7.17689	7.17689	0	0	0	NA	NA
AAD51059	Glycopeptide Resistance	0.00991817	0	0.0144928	0.684354	0.621849	0.450002	0.774174	0	0	0	NA	NA	0.0220386	0.0150822	0	0.684354	0.621849	0	0	0	NA	NA
AAD51344	RND Antibiotic Efflux	0	0	0	NA	NA	NA	NA	0	0	0	NA	NA	0	0	0	NA	NA	0	0	0	NA	NA
AAD51345	RND Antibiotic Efflux	0	0	0	NA	NA	NA	NA	0	0	0	NA	NA	0	0	0	NA	NA	0	0	0	NA	NA
AAD51346	RND Antibiotic Efflux	0	0	0	NA	NA	NA	NA	0	0	0	NA	NA	0	0	0	NA	NA	0	0	0	NA	NA
AAF01499	Tetracycline Ribosomal Protection	0.00200806	0	0.00181159	1.10845	1.10845	1.10845	1.10845	0	0	0	NA	NA	0.00275482	0.00305358	0	1.10845	1.10845	0	0	0	NA	NA
AAF24088	Streptogramin Resistance	0	0	0	NA	NA	NA	NA	0	0	0	NA	NA	0	0	0	NA	NA	0	0	0	NA	NA
AAF24091	ABC Antibiotic Efflux	0	0	0	NA	NA	NA	NA	0	0	0	NA	NA	0	0	0	NA	NA	0	0	0	NA	NA
AAF27723	Class A Beta-Lactamase	0.0021057	0	0.00181159	1.16234	1.16234	1.16234	1.16234	0	0	0	NA	NA	0.00275482	0.00320205	0	1.16234	1.16234	0	0	0	NA	NA
AAF61331	Glycopeptide Resistance	0.117435	0	0.0144928	8.10302	3.61352	0.123291	10.7298	0	0	0	NA	NA	0.0110193	0.00214333	0	0.194507	0.111599	0.0373832	0.598562	0	16.0115	13.4992
AAF71282	Glycopeptide Resistance	0.0874932	0	0.0271739	3.21975	0.517307	0.403418	3.21513	0.0731707	0.168521	0	2.30311	0.376477	0.0165289	0.0144311	0	0.873083	0.469325	0.0280374	0.273262	0	9.74635	10.3186
AAF72358	Glycopeptide Resistance	0.000668261	0	0.00181159	0.36888	0.36888	0.36888	0.36888	0	0	0	NA	NA	0.00275482	0.0010162	0	0.36888	0.36888	0	0	0	NA	NA
AAF72359	Glycopeptide Resistance	0.0005151	0	0.00181159	0.284335	0.284335	0.284335	0.284335	0	0	0	NA	NA	0.00275482	0.000783292	0	0.284335	0.284335	0	0	0	NA	NA
AAF72361	Glycopeptide Resistance	0	0	0	NA	NA	NA	NA	0	0	0	NA	NA	0	0	0	NA	NA	0	0	0	NA	NA
AAF72362	Glycopeptide Resistance	0	0	0	NA	NA	NA	NA	0	0	0	NA	NA	0	0	0	NA	NA	0	0	0	NA	NA
AAF72364	Glycopeptide Resistance	0.000743913	0	0.00181159	0.41064	0.41064	0.41064	0.41064	0	0	0	NA	NA	0.00275482	0.00113124	0	0.41064	0.41064	0	0	0	NA	NA
AAF86641	Glycopeptide Resistance	0.0236078	0	0.00543478	4.34383	5.55193	3.24202	6.04969	0	0	0	NA	NA	0.00275482	0.00256781	0	0.932116	0.932116	0.0186916	0.113078	0	6.04969	6.04969
AAF86642	Glycopeptide Resistance	0.0348282	0	0.00724638	4.8063	4.69003	3.47394	6.02239	0	0	0	NA	NA	0.00275482	0.00403809	0	1.46583	1.46583	0.0280374	0.165975	0	5.91979	5.23676
AAG08983	ABC Antibiotic Efflux	0	0	0	NA	NA	NA	NA	0	0	0	NA	NA	0	0	0	NA	NA	0	0	0	NA	NA
AAG13410	Class A Beta-Lactamase	0	0	0	NA	NA	NA	NA	0	0	0	NA	NA	0	0	0	NA	NA	0	0	0	NA	NA
AAK15701	Class C Beta-Lactamase	0	0	0	NA	NA	NA	NA	0	0	0	NA	NA	0	0	0	NA	NA	0	0	0	NA	NA
AAK53556	Antibiotic Target	0.032481	0	0.00724638	4.48238	2.22135	0.152569	6.55116	0	0	0	NA	NA	0.0110193	0.0493926	0	4.48238	2.22135	0	0	0	NA	NA
AAK63223	Class A Beta-Lactamase	0	0	0	NA	NA	NA	NA	0	0	0	NA	NA	0	0	0	NA	NA	0	0	0	NA	NA
AAL27442	Glycopeptide Resistance	0	0	0	NA	NA	NA	NA	0	0	0	NA	NA	0	0	0	NA	NA	0	0	0	NA	NA
AAL27443	Glycopeptide Resistance	0	0	0	NA	NA	NA	NA	0	0	0	NA	NA	0	0	0	NA	NA	0	0	0	NA	NA
AAL27445	Glycopeptide Resistance	0	0	0	NA	NA	NA	NA	0	0	0	NA	NA	0	0	0	NA	NA	0	0	0	NA	NA
AAL27446	Glycopeptide Resistance	0	0	0	NA	NA	NA	NA	0	0	0	NA	NA	0	0	0	NA	NA	0	0	0	NA	NA
AAL51021	Aminoglycoside Acetyltransferase	0.0764622	0	0.0163043	4.68968	0.570749	0.509246	1.72181	0	0	0	NA	NA	0.0247934	0.116273	0	4.68968	0.570749	0	0	0	NA	NA
AAM11666	Class C Beta-Lactamase	8.84007e-05	0	0.00181159	0.0487972	0.0487972	0.0487972	0.0487972	0.0121951	0.000595088	0	0.0487972	0.0487972	0	0	0	NA	NA	0	0	0	NA	NA
AAM44847	Macrolide Resistance	0.000505044	0	0.00181159	0.278784	0.278784	0.278784	0.278784	0	0	0	NA	NA	0.00275482	0.000768001	0	0.278784	0.278784	0	0	0	NA	NA
AAM46773	Class C Beta-Lactamase	0	0	0	NA	NA	NA	NA	0	0	0	NA	NA	0	0	0	NA	NA	0	0	0	NA	NA
AAN28721	Tetracycline Inactivation	0	0	0	NA	NA	NA	NA	0	0	0	NA	NA	0	0	0	NA	NA	0	0	0	NA	NA
AAN41427	Class D Beta-Lactamase	0.00137254	0	0.00181159	0.75764	0.75764	0.75764	0.75764	0	0	0	NA	NA	0.00275482	0.00208716	0	0.75764	0.75764	0	0	0	NA	NA
AAN41433	Antibiotic Target	0	0	0	NA	NA	NA	NA	0	0	0	NA	NA	0	0	0	NA	NA	0	0	0	NA	NA
AAN60217	Antibiotic Target	0.0130083	0	0.00905797	1.43612	0.280614	0.266444	0.288525	0	0	0	NA	NA	0.0110193	0.00300398	0	0.272611	0.273529	0.00934579	0.0569172	0	6.09014	6.09014
AAP70377	Class B Beta-Lactamase	0	0	0	NA	NA	NA	NA	0	0	0	NA	NA	0	0	0	NA	NA	0	0	0	NA	NA
AAP92507	Other ARG	0	0	0	NA	NA	NA	NA	0	0	0	NA	NA	0	0	0	NA	NA	0	0	0	NA	NA
AAP93922	Tetracycline Efflux	0	0	0	NA	NA	NA	NA	0	0	0	NA	NA	0	0	0	NA	NA	0	0	0	NA	NA
AAQ16267	Glycopeptide Resistance	0	0	0	NA	NA	NA	NA	0	0	0	NA	NA	0	0	0	NA	NA	0	0	0	NA	NA
AAQ16268	Glycopeptide Resistance	0	0	0	NA	NA	NA	NA	0	0	0	NA	NA	0	0	0	NA	NA	0	0	0	NA	NA
AAQ16269	Glycopeptide Resistance	0	0	0	NA	NA	NA	NA	0	0	0	NA	NA	0	0	0	NA	NA	0	0	0	NA	NA
AAQ16271	Glycopeptide Resistance	0.000646719	0	0.00362319	0.178494	0.178494	0.172674	0.184315	0	0	0	NA	NA	0.00550964	0.000983441	0	0.178494	0.178494	0	0	0	NA	NA
AAQ16273	Glycopeptide Resistance	0.0175244	0	0.00362319	4.83674	4.83674	4.29582	5.37766	0	0	0	NA	NA	0	0	0	NA	NA	0.0186916	0.0904064	0	4.83674	4.83674
AAQ16274	Glycopeptide Resistance	0.16318	0	0.0507246	3.21698	0.968743	0.484977	2.642	0.0487805	0.14043	0	2.87881	1.46748	0.0606061	0.197851	0	3.26454	0.905395	0.0186916	0.0629929	0	3.37012	3.37012
AAQ21216	RND Antibiotic Efflux	0.0099509	0	0.00181159	5.4929	5.4929	5.4929	5.4929	0	0	0	NA	NA	0	0	0	NA	NA	0.00934579	0.0513355	0	5.4929	5.4929
AAQ63644	Chloramphenicol Acetyltransferase CAT	0	0	0	NA	NA	NA	NA	0	0	0	NA	NA	0	0	0	NA	NA	0	0	0	NA	NA
AAQ92181	RND Antibiotic Efflux	0	0	0	NA	NA	NA	NA	0	0	0	NA	NA	0	0	0	NA	NA	0	0	0	NA	NA
AAR96043	Tetracycline Efflux	0.160535	0	0.0742754	2.16135	0.865018	0.234853	2.27375	0	0	0	NA	NA	0.112948	0.244119	0	2.16135	0.865018	0	0	0	NA	NA
AAT90846	Class B Beta-Lactamase	0	0	0	NA	NA	NA	NA	0	0	0	NA	NA	0	0	0	NA	NA	0	0	0	NA	NA
AAT90847	Class B Beta-Lactamase	0	0	0	NA	NA	NA	NA	0	0	0	NA	NA	0	0	0	NA	NA	0	0	0	NA	NA
AAV74570	Glycopeptide Resistance	0	0	0	NA	NA	NA	NA	0	0	0	NA	NA	0	0	0	NA	NA	0	0	0	NA	NA
AAW30456	ABC Antibiotic Efflux	0.0603473	0	0.0108696	5.55195	4.34273	2.39442	8.22445	0	0	0	NA	NA	0.00550964	0.00774935	0	1.40651	1.40651	0.0373832	0.285035	0	7.62467	7.07892
AAW66497	Tetracycline Efflux	0	0	0	NA	NA	NA	NA	0	0	0	NA	NA	0	0	0	NA	NA	0	0	0	NA	NA
AAX76774	Class B Beta-Lactamase	0	0	0	NA	NA	NA	NA	0	0	0	NA	NA	0	0	0	NA	NA	0	0	0	NA	NA
AAY21388	MFS Antibiotic Efflux	0.0793826	0	0.0126812	6.25989	3.33983	1.17167	5.49027	0	0	0	NA	NA	0.00826446	0.00717145	0	0.867745	0.847049	0.0373832	0.385196	0	10.304	5.49027
AAY52007	Glycopeptide Resistance	0	0	0	NA	NA	NA	NA	0	0	0	NA	NA	0	0	0	NA	NA	0	0	0	NA	NA
AAY52010	Glycopeptide Resistance	0	0	0	NA	NA	NA	NA	0	0	0	NA	NA	0	0	0	NA	NA	0	0	0	NA	NA
AAZ98836	Glycopeptide Resistance	0.000637733	0	0.00181159	0.352029	0.352029	0.352029	0.352029	0	0	0	NA	NA	0.00275482	0.000969776	0	0.352029	0.352029	0	0	0	NA	NA
AAZ98839	Glycopeptide Resistance	0	0	0	NA	NA	NA	NA	0	0	0	NA	NA	0	0	0	NA	NA	0	0	0	NA	NA
AAZ98840	Glycopeptide Resistance	0.0141097	0	0.0235507	0.599118	0.3614	0.341717	0.685902	0.0121951	0.0013438	0	0.110191	0.110191	0.0330579	0.0211525	0	0.639862	0.396554	0	0	0	NA	NA
ABA71729	Glycopeptide Resistance	0	0	0	NA	NA	NA	NA	0	0	0	NA	NA	0	0	0	NA	NA	0	0	0	NA	NA
ABB71176	Antibiotic Target	0	0	0	NA	NA	NA	NA	0	0	0	NA	NA	0	0	0	NA	NA	0	0	0	NA	NA
ABB99435	Class D Beta-Lactamase	0.0305755	0	0.0199275	1.53433	1.38758	0.44684	1.79693	0	0	0	NA	NA	0.030303	0.0464949	0	1.53433	1.38758	0	0	0	NA	NA
ABCAntibioticEffluxPump_0	ABC Antibiotic Efflux	0	0	0	NA	NA	NA	NA	0	0	0	NA	NA	0	0	0	NA	NA	0	0	0	NA	NA
ABCAntibioticEffluxPump_10	ABC Antibiotic Efflux	1.17906	0	0.188406	6.25809	1.81361	0.893629	6.24194	0.414634	2.53902	0	6.12352	2.54637	0.143251	0.392664	0	2.74109	1.12289	0.168224	2.80471	0	16.6725	6.07555
ABCAntibioticEffluxPump_9	ABC Antibiotic Efflux	0	0	0	NA	NA	NA	NA	0	0	0	NA	NA	0	0	0	NA	NA	0	0	0	NA	NA
ABF69686	Tetracycline Ribosomal Protection	13.8126	10.8083	0.916667	15.0683	11.954	5.83893	20.3299	0.780488	1.77086	0.798242	2.26891	1.26318	0.991736	15.975	13.0448	16.1081	13.1907	0.766355	15.7049	11.9864	20.493	16.4384
ABG36114	Tetracycline Ribosomal Protection	21.2707	18.0866	0.833333	25.5249	22.3181	10.9703	34.5933	0.987805	7.2404	4.73632	7.32979	5.0777	0.997245	30.4825	27.2985	30.5667	27.4249	0.158879	0.771766	0	4.85758	3.99545
ABN80187	Tetracycline Ribosomal Protection	25.8434	16.3697	0.876812	29.4743	19.4468	9.18633	39.4517	1	20.062	11.8916	20.062	11.8916	0.988981	33.9124	24.4107	34.2902	24.786	0.401869	2.8996	0	7.2153	4.63666
ABO42050	Aminoglycoside Nucleotidyltransferase	0.800599	0	0.146739	5.45593	0.729707	0.254152	2.02943	0.0121951	0.00151085	0	0.123889	0.123889	0.206612	0.983999	0	4.76255	0.583062	0.046729	0.790796	0	16.923	10.6504
ABP68837	Quinolone Resistance	0.0862698	0	0.0235507	3.66315	0.298184	0.198256	1.14447	0	0	0	NA	NA	0.0358127	0.131187	0	3.66315	0.298184	0	0	0	NA	NA
ABQ42698	Class C Beta-Lactamase	0	0	0	NA	NA	NA	NA	0	0	0	NA	NA	0	0	0	NA	NA	0	0	0	NA	NA
ABX00596	ABC Antibiotic Efflux	0	0	0	NA	NA	NA	NA	0	0	0	NA	NA	0	0	0	NA	NA	0	0	0	NA	NA
ABX79417	Glycopeptide Resistance	0.000685732	0	0.00181159	0.378524	0.378524	0.378524	0.378524	0	0	0	NA	NA	0.00275482	0.00104277	0	0.378524	0.378524	0	0	0	NA	NA
ABX79421	Glycopeptide Resistance	0	0	0	NA	NA	NA	NA	0	0	0	NA	NA	0	0	0	NA	NA	0	0	0	NA	NA
ACI02941	Tetracycline Inactivation	0.749981	0	0.0253623	29.5707	14.2846	9.43276	47.814	0	0	0	NA	NA	0	0	0	NA	NA	0.130841	3.86906	0	29.5707	14.2846
ACL82961	Glycopeptide Resistance	0	0	0	NA	NA	NA	NA	0	0	0	NA	NA	0	0	0	NA	NA	0	0	0	NA	NA
ACM47285	Glycopeptide Resistance	0.00878997	0	0.0144928	0.606508	0.557363	0.431316	0.74605	0	0	0	NA	NA	0.0220386	0.0133666	0	0.606508	0.557363	0	0	0	NA	NA
adeA-adeI_1	RND Antibiotic Efflux	0.0100728	0	0.00181159	5.56021	5.56021	5.56021	5.56021	0	0	0	NA	NA	0	0	0	NA	NA	0.00934579	0.0519646	0	5.56021	5.56021
adeB_1	RND Antibiotic Efflux	0.00792118	0	0.00181159	4.37249	4.37249	4.37249	4.37249	0	0	0	NA	NA	0	0	0	NA	NA	0.00934579	0.0408644	0	4.37249	4.37249
adeC-adeK-oprM_0	RND Antibiotic Efflux	0	0	0	NA	NA	NA	NA	0	0	0	NA	NA	0	0	0	NA	NA	0	0	0	NA	NA
adeC-adeK-oprM_1	RND Antibiotic Efflux	0	0	0	NA	NA	NA	NA	0	0	0	NA	NA	0	0	0	NA	NA	0	0	0	NA	NA
adeC-adeK-oprM_2	RND Antibiotic Efflux	0	0	0	NA	NA	NA	NA	0	0	0	NA	NA	0	0	0	NA	NA	0	0	0	NA	NA
adeC-adeK-oprM_4	RND Antibiotic Efflux	0	0	0	NA	NA	NA	NA	0	0	0	NA	NA	0	0	0	NA	NA	0	0	0	NA	NA
adeC-adeK-oprM_5	RND Antibiotic Efflux	0	0	0	NA	NA	NA	NA	0	0	0	NA	NA	0	0	0	NA	NA	0	0	0	NA	NA
adeR_0	Gene Modulating Antibiotic Efflux	0	0	0	NA	NA	NA	NA	0	0	0	NA	NA	0	0	0	NA	NA	0	0	0	NA	NA
adeS_1	Gene Modulating Antibiotic Efflux	0	0	0	NA	NA	NA	NA	0	0	0	NA	NA	0	0	0	NA	NA	0	0	0	NA	NA
ANT3_1	Aminoglycoside Nucleotidyltransferase	1.07581	0	0.13587	7.91794	1.90487	0.617341	6.52293	0.0121951	0.00203217	0	0.166638	0.166638	0.198347	1.51083	0	7.61708	1.88724	0.0186916	0.422887	0	22.6245	22.6245
ANT4_1	Aminoglycoside Nucleotidyltransferase	9.82658e-05	0	0.00181159	0.0542427	0.0542427	0.0542427	0.0542427	0	0	0	NA	NA	0.00275482	0.000149429	0	0.0542427	0.0542427	0	0	0	NA	NA
ANT6_0	Aminoglycoside Nucleotidyltransferase	0.38738	0	0.0833333	4.64856	1.57121	0.562421	5.09939	0.0609756	0.102521	0	1.68135	0.466541	0.112948	0.565915	0	5.01042	1.68001	0	0	0	NA	NA
ANT6_1	Aminoglycoside Nucleotidyltransferase	0.309045	0	0.242754	1.27308	0.436195	0.227006	1.07221	0.487805	0.568116	0	1.16464	0.321508	0.247934	0.245296	0	0.989359	0.444271	0.0373832	0.326775	0	8.74123	9.57985
APH6_5	Aminoglycoside Phosphotransferase	2.56782	0	0.322464	7.96313	2.86495	1.1751	7.49994	0.146341	0.0901296	0	0.615885	0.524062	0.396694	2.81806	0	7.10387	2.66365	0.205607	3.61766	0	17.595	12.6778
BAA02563	Class C Beta-Lactamase	0	0	0	NA	NA	NA	NA	0	0	0	NA	NA	0	0	0	NA	NA	0	0	0	NA	NA
BAA02945	Other ARG	0	0	0	NA	NA	NA	NA	0	0	0	NA	NA	0	0	0	NA	NA	0	0	0	NA	NA
BAA07390	Tetracycline Efflux	0	0	0	NA	NA	NA	NA	0	0	0	NA	NA	0	0	0	NA	NA	0	0	0	NA	NA
BAA07922	Class C Beta-Lactamase	0.191498	0	0.144928	1.32133	0.37984	0.189438	1.09272	0.0487805	0.00896017	0	0.183683	0.121157	0.209366	0.289179	0	1.38121	0.464464	0	0	0	NA	NA
BAA31456	MATE Antibiotic Efflux	0.000873524	0	0.00362319	0.241093	0.241093	0.209492	0.272693	0	0	0	NA	NA	0.00550964	0.00132833	0	0.241093	0.241093	0	0	0	NA	NA
BAA34300	RND Antibiotic Efflux	0	0	0	NA	NA	NA	NA	0	0	0	NA	NA	0	0	0	NA	NA	0	0	0	NA	NA
BAA34540	Macrolide Resistance	0	0	0	NA	NA	NA	NA	0	0	0	NA	NA	0	0	0	NA	NA	0	0	0	NA	NA
BAB20748	rRNA Methyltransferase	0	0	0	NA	NA	NA	NA	0	0	0	NA	NA	0	0	0	NA	NA	0	0	0	NA	NA
BAB59035	Tetracycline Efflux	0	0	0	NA	NA	NA	NA	0	0	0	NA	NA	0	0	0	NA	NA	0	0	0	NA	NA
BAB71966	Tetracycline Efflux	0.183987	0	0.0778986	2.36188	1.12171	0.465332	3.24869	0	0	0	NA	NA	0.118457	0.279782	0	2.36188	1.12171	0	0	0	NA	NA
BAC67147	Tetracycline Efflux	0.0827414	0	0.0126812	6.52475	1.01866	0.931031	2.10259	0	0	0	NA	NA	0.0192837	0.125822	0	6.52475	1.01866	0	0	0	NA	NA
BAC77251	RND Antibiotic Efflux	2.78274	0.819524	0.690217	4.03169	2.09388	0.71062	4.4144	0.804878	1.6948	0.351472	2.10566	0.492024	0.856749	3.81823	2.0002	4.45665	2.53185	0.0373832	0.103579	0	2.77074	2.90678
BAC77725	Tetracycline Inactivation	0.011714	0	0.00181159	6.4661	6.4661	6.4661	6.4661	0	0	0	NA	NA	0	0	0	NA	NA	0.00934579	0.0604309	0	6.4661	6.4661
BAE96116	Glycopeptide Resistance	0.00787903	0	0.0163043	0.483247	0.535318	0.330272	0.663953	0.0121951	0.00166229	0	0.136308	0.136308	0.0220386	0.0116058	0	0.526614	0.55537	0	0	0	NA	NA
baeR_0	Gene Modulating Antibiotic Efflux	0	0	0	NA	NA	NA	NA	0	0	0	NA	NA	0	0	0	NA	NA	0	0	0	NA	NA
baeR_2	Gene Modulating Antibiotic Efflux	3.8028	0	0.451087	8.4303	2.52905	0.988571	7.77631	0.134146	1.03898	0	7.74512	0.19964	0.589532	4.30371	0.578504	7.30022	2.19096	0.224299	4.22151	0	18.8209	16.8157
baeS_1	Gene Modulating Antibiotic Efflux	0	0	0	NA	NA	NA	NA	0	0	0	NA	NA	0	0	0	NA	NA	0	0	0	NA	NA
BAF47404	Class B Beta-Lactamase	0	0	0	NA	NA	NA	NA	0	0	0	NA	NA	0	0	0	NA	NA	0	0	0	NA	NA
BAF91108	Class B Beta-Lactamase	0	0	0	NA	NA	NA	NA	0	0	0	NA	NA	0	0	0	NA	NA	0	0	0	NA	NA
BJP_1	Class B Beta-Lactamase	0	0	0	NA	NA	NA	NA	0	0	0	NA	NA	0	0	0	NA	NA	0	0	0	NA	NA
blaI_0	Class A Beta-Lactamase	0.00174437	0	0.00181159	0.962894	0.962894	0.962894	0.962894	0	0	0	NA	NA	0.00275482	0.0026526	0	0.962894	0.962894	0	0	0	NA	NA
blaR1_0	Class A Beta-Lactamase	0.000806249	0	0.00181159	0.44505	0.44505	0.44505	0.44505	0	0	0	NA	NA	0.00275482	0.00122603	0	0.44505	0.44505	0	0	0	NA	NA
CAA26199	Aminoglycoside Nucleotidyltransferase	1.25901	0	0.115942	10.859	2.34103	1.04553	7.12017	0.0365854	0.0337462	0	0.922396	1.07857	0.162534	1.83401	0	11.2838	2.34899	0.0186916	0.247287	0	13.2299	13.2299
CAA28209	Aminoglycoside Nucleotidyltransferase	0.0442591	0	0.0326087	1.35728	0.524671	0.127324	1.30702	0	0	0	NA	NA	0.0440771	0.0289953	0	0.65783	0.428915	0.0186916	0.12996	0	6.95287	6.95287
CAA30357	Antibiotic Target	0	0	0	NA	NA	NA	NA	0	0	0	NA	NA	0	0	0	NA	NA	0	0	0	NA	NA
CAA36304	ABC Antibiotic Efflux	0	0	0	NA	NA	NA	NA	0	0	0	NA	NA	0	0	0	NA	NA	0	0	0	NA	NA
CAA37699	Class D Beta-Lactamase	0	0	0	NA	NA	NA	NA	0	0	0	NA	NA	0	0	0	NA	NA	0	0	0	NA	NA
CAA39038	Aminoglycoside Acetyltransferase	0	0	0	NA	NA	NA	NA	0	0	0	NA	NA	0	0	0	NA	NA	0	0	0	NA	NA
CAA45050	ABC Antibiotic Efflux	0	0	0	NA	NA	NA	NA	0	0	0	NA	NA	0	0	0	NA	NA	0	0	0	NA	NA
CAA55770	rRNA Methyltransferase	0	0	0	NA	NA	NA	NA	0	0	0	NA	NA	0	0	0	NA	NA	0	0	0	NA	NA
CAA66307	rRNA Methyltransferase	0	0	0	NA	NA	NA	NA	0	0	0	NA	NA	0	0	0	NA	NA	0	0	0	NA	NA
CAA70425	Antibiotic Target	0	0	0	NA	NA	NA	NA	0	0	0	NA	NA	0	0	0	NA	NA	0	0	0	NA	NA
CAA71441	Class B Beta-Lactamase	0	0	0	NA	NA	NA	NA	0	0	0	NA	NA	0	0	0	NA	NA	0	0	0	NA	NA
CAA76069	Tetracycline Efflux	0	0	0	NA	NA	NA	NA	0	0	0	NA	NA	0	0	0	NA	NA	0	0	0	NA	NA
CAA78046	Chloramphenicol MFS Efflux Pump	0	0	0	NA	NA	NA	NA	0	0	0	NA	NA	0	0	0	NA	NA	0	0	0	NA	NA
CAA83855	Other ARG	0	0	0	NA	NA	NA	NA	0	0	0	NA	NA	0	0	0	NA	NA	0	0	0	NA	NA
CAA90431	Other ARG	0	0	0	NA	NA	NA	NA	0	0	0	NA	NA	0	0	0	NA	NA	0	0	0	NA	NA
CAB61645	Class A Beta-Lactamase	0	0	0	NA	NA	NA	NA	0	0	0	NA	NA	0	0	0	NA	NA	0	0	0	NA	NA
CAB75346	Class B Beta-Lactamase	0	0	0	NA	NA	NA	NA	0	0	0	NA	NA	0	0	0	NA	NA	0	0	0	NA	NA
CAC14594	RND Antibiotic Efflux	0	0	0	NA	NA	NA	NA	0	0	0	NA	NA	0	0	0	NA	NA	0	0	0	NA	NA
CAC14595	RND Antibiotic Efflux	0.00348558	0	0.00181159	1.92404	1.92404	1.92404	1.92404	0	0	0	NA	NA	0	0	0	NA	NA	0.00934579	0.0179817	0	1.92404	1.92404
CAC17625	Class C Beta-Lactamase	0	0	0	NA	NA	NA	NA	0	0	0	NA	NA	0	0	0	NA	NA	0	0	0	NA	NA
CAC35724	RND Antibiotic Efflux	1.18577	0	0.121377	9.76931	4.87253	2.50132	11.8355	0.0121951	0.01148	0	0.941359	0.941359	0.181818	1.80056	0	9.90307	5.00769	0	0	0	NA	NA
CAC80727	Tetracycline Efflux	0	0	0	NA	NA	NA	NA	0	0	0	NA	NA	0	0	0	NA	NA	0	0	0	NA	NA
CAC81324	Antibiotic Target	0	0	0	NA	NA	NA	NA	0	0	0	NA	NA	0	0	0	NA	NA	0	0	0	NA	NA
CAD55718	Tetracycline Ribosomal Protection	0.0159923	0	0.0108696	1.47129	1.02977	0.677411	1.30663	0	0	0	NA	NA	0.0165289	0.0243188	0	1.47129	1.02977	0	0	0	NA	NA
CAD61201	Class B Beta-Lactamase	0	0	0	NA	NA	NA	NA	0	0	0	NA	NA	0	0	0	NA	NA	0	0	0	NA	NA
CAD70268	Chloramphenicol MFS Efflux Pump	0.0216456	0	0.00905797	2.38968	2.23706	0.303053	2.69999	0	0	0	NA	NA	0.00826446	0.00734134	0	0.888302	0.303053	0.0186916	0.0867615	0	4.64174	4.64174
CAE48334	Class B Beta-Lactamase	0.00102062	0	0.00543478	0.187794	0.209152	0.128974	0.257293	0.0121951	0.000595088	0	0.0487972	0.0487972	0.00550964	0.00141759	0	0.257293	0.257293	0	0	0	NA	NA
CAE53424	Antibiotic Target	0	0	0	NA	NA	NA	NA	0	0	0	NA	NA	0	0	0	NA	NA	0	0	0	NA	NA
CAF05908	Class B Beta-Lactamase	0	0	0	NA	NA	NA	NA	0	0	0	NA	NA	0	0	0	NA	NA	0	0	0	NA	NA
CAG27847	Antibiotic Target	0.176089	0	0.0163043	10.8001	1.4233	0.719731	8.06914	0	0	0	NA	NA	0.0220386	0.248665	0	11.2832	1.08983	0.00934579	0.0648186	0	6.93559	6.93559
CAG34233	Antibiotic Target	0	0	0	NA	NA	NA	NA	0	0	0	NA	NA	0	0	0	NA	NA	0	0	0	NA	NA
CAG34266	RND Antibiotic Efflux	0	0	0	NA	NA	NA	NA	0	0	0	NA	NA	0	0	0	NA	NA	0	0	0	NA	NA
CAG34706	Aminoglycoside Acetyltransferase	0	0	0	NA	NA	NA	NA	0	0	0	NA	NA	0	0	0	NA	NA	0	0	0	NA	NA
CAG34724	Aminoglycoside Phosphotransferase	0	0	0	NA	NA	NA	NA	0	0	0	NA	NA	0	0	0	NA	NA	0	0	0	NA	NA
CAH58703	Aminoglycoside Acetyltransferase	0	0	0	NA	NA	NA	NA	0	0	0	NA	NA	0	0	0	NA	NA	0	0	0	NA	NA
CAH94334	Aminoglycoside Phosphotransferase	0	0	0	NA	NA	NA	NA	0	0	0	NA	NA	0	0	0	NA	NA	0	0	0	NA	NA
CAI99385	Antibiotic Target	0.000627558	0	0.00362319	0.173206	0.173206	0.108311	0.238101	0	0	0	NA	NA	0.00550964	0.000954302	0	0.173206	0.173206	0	0	0	NA	NA
CAJ77046	Chloramphenicol MFS Efflux Pump	0.786461	0	0.0634058	12.4036	1.10026	0.628906	4.0925	0	0	0	NA	NA	0.0964187	1.19594	0	12.4036	1.10026	0	0	0	NA	NA
CAJ88549	Tetracycline Ribosomal Protection	0	0	0	NA	NA	NA	NA	0	0	0	NA	NA	0	0	0	NA	NA	0	0	0	NA	NA
CAJ93947	Other ARG	0	0	0	NA	NA	NA	NA	0	0	0	NA	NA	0	0	0	NA	NA	0	0	0	NA	NA
CAL18627	RND Antibiotic Efflux	0.974	0	0.313406	3.10779	0.906222	0.302568	3.36936	0.0243902	0.00451376	0	0.185064	0.185064	0.460055	1.38921	0	3.01966	0.888833	0.0373832	0.308366	0	8.2488	7.03558
CAL48457	Antibiotic Target	0	0	0	NA	NA	NA	NA	0	0	0	NA	NA	0	0	0	NA	NA	0	0	0	NA	NA
CAM12479	Tetracycline Efflux	15.4651	10.6977	0.82971	18.6392	13.8831	6.98887	24.642	0.817073	1.54196	0.50073	1.88718	0.609649	0.997245	21.6506	17.2709	21.7104	17.3362	0.271028	5.15088	0	19.005	10.0259
CAM98046	Antibiotic Target	0.309725	0	0.0778986	3.976	0.873578	0.63532	2.42692	0.0121951	0.0104815	0	0.859482	0.859482	0.110193	0.403173	0	3.6588	0.850409	0.0186916	0.222026	0	11.8784	11.8784
CAQ42480	Class A Beta-Lactamase	0.00063017	0	0.00181159	0.347854	0.347854	0.347854	0.347854	0	0	0	NA	NA	0.00275482	0.000958276	0	0.347854	0.347854	0	0	0	NA	NA
CAQ42481	Class A Beta-Lactamase	0.00759772	0	0.0144928	0.524242	0.457904	0.342587	0.554477	0	0	0	NA	NA	0.0220386	0.0115536	0	0.524242	0.457904	0	0	0	NA	NA
CAZ48647	Class B Beta-Lactamase	0	0	0	NA	NA	NA	NA	0	0	0	NA	NA	0	0	0	NA	NA	0	0	0	NA	NA
CepA_3	RND Antibiotic Efflux	1.72684	0	0.498188	3.46625	1.29065	0.488092	3.66023	0.768293	4.01083	1.03781	5.22044	1.69367	0.556474	1.38072	0.267182	2.48119	1.106	0.0934579	1.15075	0	12.313	9.68208
Cfr23RibosomalRNAMethyltransferase_0	rRNA Methyltransferase	0	0	0	NA	NA	NA	NA	0	0	0	NA	NA	0	0	0	NA	NA	0	0	0	NA	NA
Cfr23RibosomalRNAMethyltransferase_1	rRNA Methyltransferase	0	0	0	NA	NA	NA	NA	0	0	0	NA	NA	0	0	0	NA	NA	0	0	0	NA	NA
Cfr23RibosomalRNAMethyltransferase_2	rRNA Methyltransferase	0.000787204	0	0.00181159	0.434537	0.434537	0.434537	0.434537	0	0	0	NA	NA	0.00275482	0.00119707	0	0.434537	0.434537	0	0	0	NA	NA
Cfr23RibosomalRNAMethyltransferase_3	rRNA Methyltransferase	0.0853991	0	0.257246	0.331974	0.243735	0.175151	0.355073	0.0853659	0.00709384	0	0.0830993	0.0729718	0.371901	0.128261	0	0.344879	0.250746	0	0	0	NA	NA
CfxA_11	Class A Beta-Lactamase	3.14433	0	0.231884	13.5599	5.51947	1.77875	17.2411	0.658537	14.9054	3.3512	22.6341	9.58868	0.181818	0.936934	0	5.15313	3.09253	0.0747664	1.6198	0	21.6649	19.1353
Chloramphenicol_Acetyltransferase_CAT_3	Chloramphenicol Acetyltransferase CAT	0.0187192	0	0.0108696	1.72217	1.13962	0.401178	2.77223	0.0243902	0.00371302	0	0.152234	0.152234	0.0110193	0.0276268	0	2.50713	2.23877	0	0	0	NA	NA
Chloramphenicol_Acetyltransferase_CAT_7	Chloramphenicol Acetyltransferase CAT	0	0	0	NA	NA	NA	NA	0	0	0	NA	NA	0	0	0	NA	NA	0	0	0	NA	NA
Chloramphenicol_Acetyltransferase_CAT_8	Chloramphenicol Acetyltransferase CAT	0	0	0	NA	NA	NA	NA	0	0	0	NA	NA	0	0	0	NA	NA	0	0	0	NA	NA
Chloramphenicol_Acetyltransferase_CAT_9	Chloramphenicol Acetyltransferase CAT	0.194311	0	0.0452899	4.29039	3.02938	2.22677	3.70507	0	0	0	NA	NA	0.0688705	0.295482	0	4.29039	3.02938	0	0	0	NA	NA
Chloramphenicol_Phosphotransferase_CPT_0	Chloramphenicol Phosphotransferase CPT	0	0	0	NA	NA	NA	NA	0	0	0	NA	NA	0	0	0	NA	NA	0	0	0	NA	NA
Chloramphenicol_Phosphotransferase_CPT_2	Chloramphenicol Phosphotransferase CPT	0	0	0	NA	NA	NA	NA	0	0	0	NA	NA	0	0	0	NA	NA	0	0	0	NA	NA
Chloramphenicol_Phosphotransferase_CPT_3	Chloramphenicol Phosphotransferase CPT	0	0	0	NA	NA	NA	NA	0	0	0	NA	NA	0	0	0	NA	NA	0	0	0	NA	NA
Chloramphenicol_Phosphotransferase_CPT_4	Chloramphenicol Phosphotransferase CPT	0	0	0	NA	NA	NA	NA	0	0	0	NA	NA	0	0	0	NA	NA	0	0	0	NA	NA
Chloramphenicol_Phosphotransferase_CPT_5	Chloramphenicol Phosphotransferase CPT	0	0	0	NA	NA	NA	NA	0	0	0	NA	NA	0	0	0	NA	NA	0	0	0	NA	NA
Chloramphenicol_Phosphotransferase_CPT_6	Chloramphenicol Phosphotransferase CPT	0	0	0	NA	NA	NA	NA	0	0	0	NA	NA	0	0	0	NA	NA	0	0	0	NA	NA
Chloramphenicol_Phosphotransferase_CPT_7	Chloramphenicol Phosphotransferase CPT	0	0	0	NA	NA	NA	NA	0	0	0	NA	NA	0	0	0	NA	NA	0	0	0	NA	NA
ClassA_335	Class A Beta-Lactamase	0	0	0	NA	NA	NA	NA	0	0	0	NA	NA	0	0	0	NA	NA	0	0	0	NA	NA
ClassC-AmpC_10	Class C Beta-Lactamase	0	0	0	NA	NA	NA	NA	0	0	0	NA	NA	0	0	0	NA	NA	0	0	0	NA	NA
ClassC-AmpC_102	Class C Beta-Lactamase	0.0507272	0	0.0108696	4.6669	1.32831	0.758135	4.97836	0	0	0	NA	NA	0.0137741	0.060481	0	4.39092	0.883592	0.00934579	0.0565122	0	6.0468	6.0468
ClassC-AmpC_104	Class C Beta-Lactamase	0	0	0	NA	NA	NA	NA	0	0	0	NA	NA	0	0	0	NA	NA	0	0	0	NA	NA
ClassC-AmpC_107	Class C Beta-Lactamase	0	0	0	NA	NA	NA	NA	0	0	0	NA	NA	0	0	0	NA	NA	0	0	0	NA	NA
ClassC-AmpC_111	Class C Beta-Lactamase	0	0	0	NA	NA	NA	NA	0	0	0	NA	NA	0	0	0	NA	NA	0	0	0	NA	NA
ClassC-AmpC_112	Class C Beta-Lactamase	0	0	0	NA	NA	NA	NA	0	0	0	NA	NA	0	0	0	NA	NA	0	0	0	NA	NA
ClassC-AmpC_117	Class C Beta-Lactamase	0	0	0	NA	NA	NA	NA	0	0	0	NA	NA	0	0	0	NA	NA	0	0	0	NA	NA
ClassC-AmpC_118	Class C Beta-Lactamase	0	0	0	NA	NA	NA	NA	0	0	0	NA	NA	0	0	0	NA	NA	0	0	0	NA	NA
ClassC-AmpC_85	Class C Beta-Lactamase	0	0	0	NA	NA	NA	NA	0	0	0	NA	NA	0	0	0	NA	NA	0	0	0	NA	NA
ClassC-AmpC_86	Class C Beta-Lactamase	0.244419	0	0.00905797	26.9838	6.56858	0.980693	61.2368	0	0	0	NA	NA	0.00826446	0.0223189	0	2.70059	0.980693	0.0186916	1.18521	0	63.4087	63.4087
ClassC-AmpC_87	Class C Beta-Lactamase	0	0	0	NA	NA	NA	NA	0	0	0	NA	NA	0	0	0	NA	NA	0	0	0	NA	NA
ClassC-AmpC_88	Class C Beta-Lactamase	0	0	0	NA	NA	NA	NA	0	0	0	NA	NA	0	0	0	NA	NA	0	0	0	NA	NA
ClassC-AmpC_89	Class C Beta-Lactamase	0	0	0	NA	NA	NA	NA	0	0	0	NA	NA	0	0	0	NA	NA	0	0	0	NA	NA
ClassC-AmpC_90	Class C Beta-Lactamase	0	0	0	NA	NA	NA	NA	0	0	0	NA	NA	0	0	0	NA	NA	0	0	0	NA	NA
ClassC-AmpC_92	Class C Beta-Lactamase	0	0	0	NA	NA	NA	NA	0	0	0	NA	NA	0	0	0	NA	NA	0	0	0	NA	NA
ClassC-AmpC_93	Class C Beta-Lactamase	0	0	0	NA	NA	NA	NA	0	0	0	NA	NA	0	0	0	NA	NA	0	0	0	NA	NA
ClassC-AmpC_95	Class C Beta-Lactamase	0	0	0	NA	NA	NA	NA	0	0	0	NA	NA	0	0	0	NA	NA	0	0	0	NA	NA
ClassC-AmpC_96	Class C Beta-Lactamase	0	0	0	NA	NA	NA	NA	0	0	0	NA	NA	0	0	0	NA	NA	0	0	0	NA	NA
ClassD_1	Class D Beta-Lactamase	0	0	0	NA	NA	NA	NA	0	0	0	NA	NA	0	0	0	NA	NA	0	0	0	NA	NA
ClassD_111	Class D Beta-Lactamase	0	0	0	NA	NA	NA	NA	0	0	0	NA	NA	0	0	0	NA	NA	0	0	0	NA	NA
ClassD_132	Class D Beta-Lactamase	0.0197786	0	0.00181159	10.9178	10.9178	10.9178	10.9178	0	0	0	NA	NA	0	0	0	NA	NA	0.00934579	0.102035	0	10.9178	10.9178
ClassD_134	Class D Beta-Lactamase	0	0	0	NA	NA	NA	NA	0	0	0	NA	NA	0	0	0	NA	NA	0	0	0	NA	NA
ClassD_20	Class D Beta-Lactamase	0	0	0	NA	NA	NA	NA	0	0	0	NA	NA	0	0	0	NA	NA	0	0	0	NA	NA
ClassD_22	Class D Beta-Lactamase	0	0	0	NA	NA	NA	NA	0	0	0	NA	NA	0	0	0	NA	NA	0	0	0	NA	NA
ClassD_33	Class D Beta-Lactamase	0	0	0	NA	NA	NA	NA	0	0	0	NA	NA	0	0	0	NA	NA	0	0	0	NA	NA
ClassD_34	Class D Beta-Lactamase	0	0	0	NA	NA	NA	NA	0	0	0	NA	NA	0	0	0	NA	NA	0	0	0	NA	NA
ClassD_36	Class D Beta-Lactamase	0	0	0	NA	NA	NA	NA	0	0	0	NA	NA	0	0	0	NA	NA	0	0	0	NA	NA
ClassD_37	Class D Beta-Lactamase	0	0	0	NA	NA	NA	NA	0	0	0	NA	NA	0	0	0	NA	NA	0	0	0	NA	NA
ClassD_41	Class D Beta-Lactamase	0	0	0	NA	NA	NA	NA	0	0	0	NA	NA	0	0	0	NA	NA	0	0	0	NA	NA
ClassD_51	Class D Beta-Lactamase	0	0	0	NA	NA	NA	NA	0	0	0	NA	NA	0	0	0	NA	NA	0	0	0	NA	NA
ClassD_7	Class D Beta-Lactamase	0	0	0	NA	NA	NA	NA	0	0	0	NA	NA	0	0	0	NA	NA	0	0	0	NA	NA
ClassD_78	Class D Beta-Lactamase	0	0	0	NA	NA	NA	NA	0	0	0	NA	NA	0	0	0	NA	NA	0	0	0	NA	NA
ClassD_8	Class D Beta-Lactamase	0	0	0	NA	NA	NA	NA	0	0	0	NA	NA	0	0	0	NA	NA	0	0	0	NA	NA
ClassD_9	Class D Beta-Lactamase	0	0	0	NA	NA	NA	NA	0	0	0	NA	NA	0	0	0	NA	NA	0	0	0	NA	NA
CMY-LAT-MOX-ACT-MIR-FOX_27	Class C Beta-Lactamase	0	0	0	NA	NA	NA	NA	0	0	0	NA	NA	0	0	0	NA	NA	0	0	0	NA	NA
CTXM_83	Class A Beta-Lactamase	0.371678	0	0.0960145	3.87106	1.11825	0.406622	2.59073	0	0	0	NA	NA	0.146006	0.565196	0	3.87106	1.11825	0	0	0	NA	NA
DHA_0	Class C Beta-Lactamase	0.00173789	0	0.00362319	0.479657	0.479657	0.459435	0.49988	0	0	0	NA	NA	0.00550964	0.00264274	0	0.479657	0.479657	0	0	0	NA	NA
DIM-GIM-SIM_0	Class B Beta-Lactamase	0	0	0	NA	NA	NA	NA	0	0	0	NA	NA	0	0	0	NA	NA	0	0	0	NA	NA
DIM-GIM-SIM_10	Class B Beta-Lactamase	0	0	0	NA	NA	NA	NA	0	0	0	NA	NA	0	0	0	NA	NA	0	0	0	NA	NA
DIM-GIM-SIM_11	Class B Beta-Lactamase	0	0	0	NA	NA	NA	NA	0	0	0	NA	NA	0	0	0	NA	NA	0	0	0	NA	NA
DIM-GIM-SIM_12	Class B Beta-Lactamase	0	0	0	NA	NA	NA	NA	0	0	0	NA	NA	0	0	0	NA	NA	0	0	0	NA	NA
DIM-GIM-SIM_13	Class B Beta-Lactamase	0	0	0	NA	NA	NA	NA	0	0	0	NA	NA	0	0	0	NA	NA	0	0	0	NA	NA
DIM-GIM-SIM_3	Class B Beta-Lactamase	0	0	0	NA	NA	NA	NA	0	0	0	NA	NA	0	0	0	NA	NA	0	0	0	NA	NA
DIM-GIM-SIM_4	Class B Beta-Lactamase	0	0	0	NA	NA	NA	NA	0	0	0	NA	NA	0	0	0	NA	NA	0	0	0	NA	NA
DIM-GIM-SIM_5	Class B Beta-Lactamase	0	0	0	NA	NA	NA	NA	0	0	0	NA	NA	0	0	0	NA	NA	0	0	0	NA	NA
DIM-GIM-SIM_6	Class B Beta-Lactamase	0	0	0	NA	NA	NA	NA	0	0	0	NA	NA	0	0	0	NA	NA	0	0	0	NA	NA
DIM-GIM-SIM_8	Class B Beta-Lactamase	0	0	0	NA	NA	NA	NA	0	0	0	NA	NA	0	0	0	NA	NA	0	0	0	NA	NA
DIM-GIM-SIM_9	Class B Beta-Lactamase	0	0	0	NA	NA	NA	NA	0	0	0	NA	NA	0	0	0	NA	NA	0	0	0	NA	NA
EAS48788	Other ARG	0	0	0	NA	NA	NA	NA	0	0	0	NA	NA	0	0	0	NA	NA	0	0	0	NA	NA
EDJ91555	Antibiotic Target	0.00183851	0	0.00181159	1.01486	1.01486	1.01486	1.01486	0	0	0	NA	NA	0	0	0	NA	NA	0.00934579	0.00948463	0	1.01486	1.01486
EDK74221	MFS Antibiotic Efflux	0.012253	0	0.00181159	6.76367	6.76367	6.76367	6.76367	0	0	0	NA	NA	0	0	0	NA	NA	0.00934579	0.0632119	0	6.76367	6.76367
EEQ96502	Other ARG	0	0	0	NA	NA	NA	NA	0	0	0	NA	NA	0	0	0	NA	NA	0	0	0	NA	NA
emrB_1	MFS Antibiotic Efflux	0.0101913	0	0.00181159	5.62559	5.62559	5.62559	5.62559	0	0	0	NA	NA	0	0	0	NA	NA	0.00934579	0.0525756	0	5.62559	5.62559
emrB_10	MFS Antibiotic Efflux	5.50696	0	0.389493	14.1388	6.00979	2.6545	12.3053	0.0731707	1.6654	0	22.7605	0.77218	0.429752	5.45383	0	12.6906	4.87885	0.495327	8.63119	0	17.4252	10.2063
emrB_4	MFS Antibiotic Efflux	0	0	0	NA	NA	NA	NA	0	0	0	NA	NA	0	0	0	NA	NA	0	0	0	NA	NA
emrB_6	MFS Antibiotic Efflux	0	0	0	NA	NA	NA	NA	0	0	0	NA	NA	0	0	0	NA	NA	0	0	0	NA	NA
emrB_9	MFS Antibiotic Efflux	0	0	0	NA	NA	NA	NA	0	0	0	NA	NA	0	0	0	NA	NA	0	0	0	NA	NA
emrE_0	SMR Antibiotic Efflux	0.0730897	0	0.0271739	2.6897	1.90414	0.494522	2.86271	0	0	0	NA	NA	0.0413223	0.111145	0	2.6897	1.90414	0	0	0	NA	NA
Erm23SRibosomalRNAMethyltransferase_0	rRNA Methyltransferase	0	0	0	NA	NA	NA	NA	0	0	0	NA	NA	0	0	0	NA	NA	0	0	0	NA	NA
Erm23SRibosomalRNAMethyltransferase_1	rRNA Methyltransferase	0	0	0	NA	NA	NA	NA	0	0	0	NA	NA	0	0	0	NA	NA	0	0	0	NA	NA
Erm23SRibosomalRNAMethyltransferase_10	rRNA Methyltransferase	0	0	0	NA	NA	NA	NA	0	0	0	NA	NA	0	0	0	NA	NA	0	0	0	NA	NA
Erm23SRibosomalRNAMethyltransferase_16	rRNA Methyltransferase	0	0	0	NA	NA	NA	NA	0	0	0	NA	NA	0	0	0	NA	NA	0	0	0	NA	NA
Erm23SRibosomalRNAMethyltransferase_22	rRNA Methyltransferase	0	0	0	NA	NA	NA	NA	0	0	0	NA	NA	0	0	0	NA	NA	0	0	0	NA	NA
Erm23SRibosomalRNAMethyltransferase_6	rRNA Methyltransferase	0	0	0	NA	NA	NA	NA	0	0	0	NA	NA	0	0	0	NA	NA	0	0	0	NA	NA
Erm23SRibosomalRNAMethyltransferase_7	rRNA Methyltransferase	0	0	0	NA	NA	NA	NA	0	0	0	NA	NA	0	0	0	NA	NA	0	0	0	NA	NA
Erm38_0	rRNA Methyltransferase	0	0	0	NA	NA	NA	NA	0	0	0	NA	NA	0	0	0	NA	NA	0	0	0	NA	NA
FluoroquinoloneResistantDNATopoisomerase_0	Quinolone Resistance	0	0	0	NA	NA	NA	NA	0	0	0	NA	NA	0	0	0	NA	NA	0	0	0	NA	NA
FluoroquinoloneResistantDNATopoisomerase_1	Quinolone Resistance	0.129409	0	0.0326087	3.96854	2.60612	2.29314	4.41947	0	0	0	NA	NA	0	0	0	NA	NA	0.168224	0.667604	0	3.96854	2.60612
FluoroquinoloneResistantDNATopoisomerase_10	Quinolone Resistance	0.0104746	0	0.00362319	2.891	2.891	2.77152	3.01049	0	0	0	NA	NA	0	0	0	NA	NA	0.0186916	0.0540374	0	2.891	2.891
FluoroquinoloneResistantDNATopoisomerase_14	Quinolone Resistance	0	0	0	NA	NA	NA	NA	0	0	0	NA	NA	0	0	0	NA	NA	0	0	0	NA	NA
FluoroquinoloneResistantDNATopoisomerase_15	Quinolone Resistance	0	0	0	NA	NA	NA	NA	0	0	0	NA	NA	0	0	0	NA	NA	0	0	0	NA	NA
FluoroquinoloneResistantDNATopoisomerase_16	Quinolone Resistance	0	0	0	NA	NA	NA	NA	0	0	0	NA	NA	0	0	0	NA	NA	0	0	0	NA	NA
FluoroquinoloneResistantDNATopoisomerase_17	Quinolone Resistance	0.00927058	0	0.00181159	5.11736	5.11736	5.11736	5.11736	0	0	0	NA	NA	0	0	0	NA	NA	0.00934579	0.0478258	0	5.11736	5.11736
FluoroquinoloneResistantDNATopoisomerase_18	Quinolone Resistance	0.16701	0	0.0398551	4.19044	2.81073	2.19941	4.01547	0	0	0	NA	NA	0	0	0	NA	NA	0.205607	0.861586	0	4.19044	2.81073
FluoroquinoloneResistantDNATopoisomerase_19	Quinolone Resistance	0.000312827	0	0.00181159	0.172681	0.172681	0.172681	0.172681	0	0	0	NA	NA	0.00275482	0.000475704	0	0.172681	0.172681	0	0	0	NA	NA
FluoroquinoloneResistantDNATopoisomerase_2	Quinolone Resistance	4.93475	0.531376	0.668478	7.38206	2.04791	0.52603	6.36683	0.292683	1.17729	0	4.02241	0.109983	0.782369	4.84781	0.796028	6.19633	1.50278	0.570093	8.10923	2.68473	14.2244	8.08687
FluoroquinoloneResistantDNATopoisomerase_28	Quinolone Resistance	0.167004	0	0.242754	0.687956	0.324137	0.166437	0.69698	0.280488	0.0387364	0	0.138104	0.0635837	0.294766	0.212003	0	0.719226	0.35975	0.0373832	0.11264	0	3.01312	3.28895
FluoroquinoloneResistantDNATopoisomerase_3	Quinolone Resistance	0.000412647	0	0.00181159	0.227781	0.227781	0.227781	0.227781	0	0	0	NA	NA	0.00275482	0.000627497	0	0.227781	0.227781	0	0	0	NA	NA
FluoroquinoloneResistantDNATopoisomerase_32	Quinolone Resistance	2.30394	0	0.384058	5.99893	1.38133	0.528309	5.19853	0.121951	1.44341	0	11.836	1.75269	0.407713	0.97847	0	2.3999	0.801962	0.504673	7.46009	1.14325	14.782	10.8786
GOB_1	Class B Beta-Lactamase	0	0	0	NA	NA	NA	NA	0	0	0	NA	NA	0	0	0	NA	NA	0	0	0	NA	NA
GOB_13	Class B Beta-Lactamase	0	0	0	NA	NA	NA	NA	0	0	0	NA	NA	0	0	0	NA	NA	0	0	0	NA	NA
GOB_16	Class B Beta-Lactamase	0	0	0	NA	NA	NA	NA	0	0	0	NA	NA	0	0	0	NA	NA	0	0	0	NA	NA
GOB_19	Class B Beta-Lactamase	0	0	0	NA	NA	NA	NA	0	0	0	NA	NA	0	0	0	NA	NA	0	0	0	NA	NA
GOB_2	Class B Beta-Lactamase	0	0	0	NA	NA	NA	NA	0	0	0	NA	NA	0	0	0	NA	NA	0	0	0	NA	NA
GOB_3	Class B Beta-Lactamase	0	0	0	NA	NA	NA	NA	0	0	0	NA	NA	0	0	0	NA	NA	0	0	0	NA	NA
GOB_8	Class B Beta-Lactamase	0	0	0	NA	NA	NA	NA	0	0	0	NA	NA	0	0	0	NA	NA	0	0	0	NA	NA
GOB_9	Class B Beta-Lactamase	0	0	0	NA	NA	NA	NA	0	0	0	NA	NA	0	0	0	NA	NA	0	0	0	NA	NA
IND_0	Class B Beta-Lactamase	0	0	0	NA	NA	NA	NA	0	0	0	NA	NA	0	0	0	NA	NA	0	0	0	NA	NA
IND_2	Class B Beta-Lactamase	0	0	0	NA	NA	NA	NA	0	0	0	NA	NA	0	0	0	NA	NA	0	0	0	NA	NA
IND_5	Class B Beta-Lactamase	0	0	0	NA	NA	NA	NA	0	0	0	NA	NA	0	0	0	NA	NA	0	0	0	NA	NA
L1_43	Class B Beta-Lactamase	0	0	0	NA	NA	NA	NA	0	0	0	NA	NA	0	0	0	NA	NA	0	0	0	NA	NA
L1_56	Class B Beta-Lactamase	0	0	0	NA	NA	NA	NA	0	0	0	NA	NA	0	0	0	NA	NA	0	0	0	NA	NA
LRA_0	Class B Beta-Lactamase	0	0	0	NA	NA	NA	NA	0	0	0	NA	NA	0	0	0	NA	NA	0	0	0	NA	NA
LRA_2	Class B Beta-Lactamase	0	0	0	NA	NA	NA	NA	0	0	0	NA	NA	0	0	0	NA	NA	0	0	0	NA	NA
macA_0	ABC Antibiotic Efflux	0	0	0	NA	NA	NA	NA	0	0	0	NA	NA	0	0	0	NA	NA	0	0	0	NA	NA
macA_1	ABC Antibiotic Efflux	0	0	0	NA	NA	NA	NA	0	0	0	NA	NA	0	0	0	NA	NA	0	0	0	NA	NA
macA_2	ABC Antibiotic Efflux	0	0	0	NA	NA	NA	NA	0	0	0	NA	NA	0	0	0	NA	NA	0	0	0	NA	NA
macA_3	ABC Antibiotic Efflux	2.65305	0	0.432971	6.12755	2.20438	0.638267	6.17563	0.0853659	1.26683	0	14.84	0.332374	0.5427	2.41198	0.411015	4.4444	1.58826	0.327103	4.53323	0	13.8587	10.9101
macB_0	ABC Antibiotic Efflux	0	0	0	NA	NA	NA	NA	0	0	0	NA	NA	0	0	0	NA	NA	0	0	0	NA	NA
macB_1	ABC Antibiotic Efflux	0	0	0	NA	NA	NA	NA	0	0	0	NA	NA	0	0	0	NA	NA	0	0	0	NA	NA
macB_2	ABC Antibiotic Efflux	0.0063107	0	0.00181159	3.48351	3.48351	3.48351	3.48351	0	0	0	NA	NA	0	0	0	NA	NA	0.00934579	0.0325561	0	3.48351	3.48351
macB_3	ABC Antibiotic Efflux	0.0214149	0	0.00543478	3.94034	0.385318	0.252574	5.85059	0.0121951	0.00146133	0	0.119829	0.119829	0.00275482	0.00106148	0	0.385318	0.385318	0.00934579	0.105756	0	11.3159	11.3159
macB_4	ABC Antibiotic Efflux	0.0180805	0	0.00362319	4.99022	4.99022	2.80054	7.17991	0	0	0	NA	NA	0.00275482	0.00168279	0	0.610852	0.610852	0.00934579	0.0875663	0	9.36959	9.36959
macB_5	ABC Antibiotic Efflux	0	0	0	NA	NA	NA	NA	0	0	0	NA	NA	0	0	0	NA	NA	0	0	0	NA	NA
macB_6	ABC Antibiotic Efflux	0.0581079	0	0.00362319	16.0378	16.0378	13.2992	18.7764	0	0	0	NA	NA	0	0	0	NA	NA	0.0186916	0.299772	0	16.0378	16.0378
macB_7	ABC Antibiotic Efflux	0	0	0	NA	NA	NA	NA	0	0	0	NA	NA	0	0	0	NA	NA	0	0	0	NA	NA
MacrolideGlycosyltransfer_0	Macrolide Resistance	0	0	0	NA	NA	NA	NA	0	0	0	NA	NA	0	0	0	NA	NA	0	0	0	NA	NA
MacrolideGlycosyltransfer_1	Macrolide Resistance	0	0	0	NA	NA	NA	NA	0	0	0	NA	NA	0	0	0	NA	NA	0	0	0	NA	NA
marA_1	Gene Modulating Antibiotic Efflux	3.70946	0	0.449275	8.25653	2.25584	0.839752	6.96988	0.146341	1.52352	0	10.4107	0.22644	0.600551	3.86877	0.677321	6.44203	1.96993	0.168224	4.8442	0	28.7961	21.5321
mecR1_0	Gene Modulating Resistance	0	0	0	NA	NA	NA	NA	0	0	0	NA	NA	0	0	0	NA	NA	0	0	0	NA	NA
MFSAntibioticEffluxPump_12	MFS Antibiotic Efflux	0	0	0	NA	NA	NA	NA	0	0	0	NA	NA	0	0	0	NA	NA	0	0	0	NA	NA
MFSAntibioticEffluxPump_17	MFS Antibiotic Efflux	0.000637901	0	0.00181159	0.352121	0.352121	0.352121	0.352121	0	0	0	NA	NA	0.00275482	0.000970031	0	0.352121	0.352121	0	0	0	NA	NA
MFSAntibioticEffluxPump_9	MFS Antibiotic Efflux	4.3599	0.0504356	0.5	8.71979	2.11335	0.595708	7.73468	0.182927	2.87454	0	15.7142	0.27082	0.644628	4.70349	0.526488	7.29645	1.94698	0.252336	4.33254	0	17.1697	15.3357
mprF_0	Other ARG	0	0	0	NA	NA	NA	NA	0	0	0	NA	NA	0	0	0	NA	NA	0	0	0	NA	NA
mprF_1	Other ARG	0	0	0	NA	NA	NA	NA	0	0	0	NA	NA	0	0	0	NA	NA	0	0	0	NA	NA
mprF_2	Other ARG	0	0	0	NA	NA	NA	NA	0	0	0	NA	NA	0	0	0	NA	NA	0	0	0	NA	NA
msbA_0	ABC Antibiotic Efflux	0	0	0	NA	NA	NA	NA	0	0	0	NA	NA	0	0	0	NA	NA	0	0	0	NA	NA
msbA_1	ABC Antibiotic Efflux	0.000368212	0	0.00181159	0.203253	0.203253	0.203253	0.203253	0	0	0	NA	NA	0.00275482	0.000559925	0	0.203253	0.203253	0	0	0	NA	NA
msbA_2	ABC Antibiotic Efflux	0	0	0	NA	NA	NA	NA	0	0	0	NA	NA	0	0	0	NA	NA	0	0	0	NA	NA
msbA_3	ABC Antibiotic Efflux	0.00104425	0	0.00181159	0.576426	0.576426	0.576426	0.576426	0	0	0	NA	NA	0.00275482	0.00158795	0	0.576426	0.576426	0	0	0	NA	NA
msbA_4	ABC Antibiotic Efflux	0	0	0	NA	NA	NA	NA	0	0	0	NA	NA	0	0	0	NA	NA	0	0	0	NA	NA
msbA_5	ABC Antibiotic Efflux	0	0	0	NA	NA	NA	NA	0	0	0	NA	NA	0	0	0	NA	NA	0	0	0	NA	NA
NP_040465	Tetracycline Efflux	0	0	0	NA	NA	NA	NA	0	0	0	NA	NA	0	0	0	NA	NA	0	0	0	NA	NA
NP_052148	Aminoglycoside Phosphotransferase	0	0	0	NA	NA	NA	NA	0	0	0	NA	NA	0	0	0	NA	NA	0	0	0	NA	NA
NP_052571	Tetracycline Efflux	0	0	0	NA	NA	NA	NA	0	0	0	NA	NA	0	0	0	NA	NA	0	0	0	NA	NA
NP_052694	Chloramphenicol Acetyltransferase CAT	0	0	0	NA	NA	NA	NA	0	0	0	NA	NA	0	0	0	NA	NA	0	0	0	NA	NA
NP_052903	Chloramphenicol Acetyltransferase CAT	0.575994	0	0.0471014	12.2288	1.66304	0.680799	7.99359	0	0	0	NA	NA	0.0578512	0.386879	0	6.68747	0.749073	0.046729	1.65899	0	35.5023	17.2373
NP_115321	Quinolone Resistance	0	0	0	NA	NA	NA	NA	0	0	0	NA	NA	0	0	0	NA	NA	0	0	0	NA	NA
NP_214776	Aminoglycoside Acetyltransferase	0	0	0	NA	NA	NA	NA	0	0	0	NA	NA	0	0	0	NA	NA	0	0	0	NA	NA
NP_217878	Quinolone Resistance	0	0	0	NA	NA	NA	NA	0	0	0	NA	NA	0	0	0	NA	NA	0	0	0	NA	NA
NP_232696	Chloramphenicol Acetyltransferase CAT	0	0	0	NA	NA	NA	NA	0	0	0	NA	NA	0	0	0	NA	NA	0	0	0	NA	NA
NP_240031	Antibiotic Target	0	0	0	NA	NA	NA	NA	0	0	0	NA	NA	0	0	0	NA	NA	0	0	0	NA	NA
NP_242644	Other ARG	0	0	0	NA	NA	NA	NA	0	0	0	NA	NA	0	0	0	NA	NA	0	0	0	NA	NA
NP_249117	RND Antibiotic Efflux	0.0206621	0	0.00905797	2.28109	1.97474	1.802	2.21133	0	0	0	NA	NA	0	0	0	NA	NA	0.046729	0.106593	0	2.28109	1.97474
NP_249118	RND Antibiotic Efflux	0	0	0	NA	NA	NA	NA	0	0	0	NA	NA	0	0	0	NA	NA	0	0	0	NA	NA
NP_249397	Chloramphenicol Acetyltransferase CAT	0	0	0	NA	NA	NA	NA	0	0	0	NA	NA	0	0	0	NA	NA	0	0	0	NA	NA
NP_250709	RND Antibiotic Efflux	0	0	0	NA	NA	NA	NA	0	0	0	NA	NA	0	0	0	NA	NA	0	0	0	NA	NA
NP_251183	RND Antibiotic Efflux	0	0	0	NA	NA	NA	NA	0	0	0	NA	NA	0	0	0	NA	NA	0	0	0	NA	NA
NP_252799	Class C Beta-Lactamase	0	0	0	NA	NA	NA	NA	0	0	0	NA	NA	0	0	0	NA	NA	0	0	0	NA	NA
NP_252895	RND Antibiotic Efflux	0	0	0	NA	NA	NA	NA	0	0	0	NA	NA	0	0	0	NA	NA	0	0	0	NA	NA
NP_252896	RND Antibiotic Efflux	0	0	0	NA	NA	NA	NA	0	0	0	NA	NA	0	0	0	NA	NA	0	0	0	NA	NA
NP_252897	RND Antibiotic Efflux	0	0	0	NA	NA	NA	NA	0	0	0	NA	NA	0	0	0	NA	NA	0	0	0	NA	NA
NP_253065	RND Antibiotic Efflux	0	0	0	NA	NA	NA	NA	0	0	0	NA	NA	0	0	0	NA	NA	0	0	0	NA	NA
NP_253287	RND Antibiotic Efflux	0	0	0	NA	NA	NA	NA	0	0	0	NA	NA	0	0	0	NA	NA	0	0	0	NA	NA
NP_253288	RND Antibiotic Efflux	0	0	0	NA	NA	NA	NA	0	0	0	NA	NA	0	0	0	NA	NA	0	0	0	NA	NA
NP_268322	MFS Antibiotic Efflux	0.00560089	0	0.00362319	1.54585	1.54585	0.881833	2.20986	0.0121951	0.00265634	0	0.21782	0.21782	0	0	0	NA	NA	0.00934579	0.0268586	0	2.87387	2.87387
NP_344871	Antibiotic Target	0.0161192	0	0.0235507	0.684448	0.268314	0.124533	0.394473	0.0609756	0.00845051	0	0.138588	0.124209	0.0220386	0.022603	0	1.02561	0.367235	0	0	0	NA	NA
NP_347599	Other ARG	0	0	0	NA	NA	NA	NA	0	0	0	NA	NA	0	0	0	NA	NA	0	0	0	NA	NA
NP_348075	Tetracycline Efflux	0	0	0	NA	NA	NA	NA	0	0	0	NA	NA	0	0	0	NA	NA	0	0	0	NA	NA
NP_355927	Chloramphenicol Acetyltransferase CAT	0	0	0	NA	NA	NA	NA	0	0	0	NA	NA	0	0	0	NA	NA	0	0	0	NA	NA
NP_356448	Tetracycline Efflux	0	0	0	NA	NA	NA	NA	0	0	0	NA	NA	0	0	0	NA	NA	0	0	0	NA	NA
NP_370558	Glycopeptide Resistance	0.365705	0	0.0960145	3.80885	0.529218	0.213397	1.81556	0	0	0	NA	NA	0.140496	0.2525	0	1.79721	0.464404	0.0186916	1.03002	0	55.1058	55.1058
NP_370559	Aminoglycoside Nucleotidyltransferase	0.000585848	0	0.00181159	0.323388	0.323388	0.323388	0.323388	0	0	0	NA	NA	0.00275482	0.000890876	0	0.323388	0.323388	0	0	0	NA	NA
NP_370576	rRNA Methyltransferase	0.060952	0	0.00724638	8.41138	8.88542	5.91974	11.3771	0	0	0	NA	NA	0.00275482	0.000936175	0	0.339831	0.339831	0.0280374	0.311268	0	11.1019	9.99113
NP_370577	Aminoglycoside Nucleotidyltransferase	0.0373077	0	0.00724638	5.14847	6.10186	3.85741	7.39291	0	0	0	NA	NA	0.00275482	0.00173999	0	0.631617	0.631617	0.0280374	0.186563	0	6.65408	7.27104
NP_371207	Other ARG	0.000867259	0	0.00181159	0.478727	0.478727	0.478727	0.478727	0	0	0	NA	NA	0.00275482	0.00131881	0	0.478727	0.478727	0	0	0	NA	NA
NP_371219	Gene Modulating Antibiotic Efflux	0.000787204	0	0.00181159	0.434537	0.434537	0.434537	0.434537	0	0	0	NA	NA	0.00275482	0.00119707	0	0.434537	0.434537	0	0	0	NA	NA
NP_372857	Other ARG	0	0	0	NA	NA	NA	NA	0	0	0	NA	NA	0	0	0	NA	NA	0	0	0	NA	NA
NP_388149	ABC Antibiotic Efflux	0	0	0	NA	NA	NA	NA	0	0	0	NA	NA	0	0	0	NA	NA	0	0	0	NA	NA
NP_389192	SMR Antibiotic Efflux	0.00127639	0	0.00724638	0.176141	0.140262	0.106539	0.209864	0.0121951	0.000782547	0	0.0641688	0.0641688	0.00826446	0.00176418	0	0.213465	0.159861	0	0	0	NA	NA
NP_389193	SMR Antibiotic Efflux	0	0	0	NA	NA	NA	NA	0	0	0	NA	NA	0	0	0	NA	NA	0	0	0	NA	NA
NP_389667	Other ARG	0	0	0	NA	NA	NA	NA	0	0	0	NA	NA	0	0	0	NA	NA	0	0	0	NA	NA
NP_390281	MFS Antibiotic Efflux	0	0	0	NA	NA	NA	NA	0	0	0	NA	NA	0	0	0	NA	NA	0	0	0	NA	NA
NP_390536	MFS Antibiotic Efflux	0	0	0	NA	NA	NA	NA	0	0	0	NA	NA	0	0	0	NA	NA	0	0	0	NA	NA
NP_390993	Other ARG	0	0	0	NA	NA	NA	NA	0	0	0	NA	NA	0	0	0	NA	NA	0	0	0	NA	NA
NP_391957	Tetracycline Efflux	0	0	0	NA	NA	NA	NA	0	0	0	NA	NA	0	0	0	NA	NA	0	0	0	NA	NA
NP_414593	rRNA Methyltransferase	2.86676	0	0.338768	8.46231	4.11783	1.32305	8.09984	0.0609756	0.285647	0	4.68461	0.378835	0.429752	2.9436	0	6.84954	3.2456	0.242991	4.58412	0	18.8654	8.86757
NP_414995	RND Antibiotic Efflux	5.39082	0	0.422101	12.7714	5.36587	2.4674	14.035	0.0609756	0.372691	0	6.11213	1.05481	0.553719	7.75744	1.83586	14.0097	5.81458	0.252336	1.20767	0	4.78594	2.85383
NP_416758	Other ARG	4.2745	0	0.391304	10.9237	3.30745	1.6454	8.38852	0.097561	1.16263	0	11.9169	0.388243	0.490358	5.51787	0	11.2527	3.18664	0.280374	2.44116	0	8.70682	5.91622
NP_417970	RND Antibiotic Efflux	4.5827	0.143029	0.514493	8.90721	2.49904	0.774984	8.73917	0.097561	1.15167	0	11.8046	0.447036	0.661157	4.91856	0.715376	7.43932	2.15048	0.336449	6.07267	0	18.0493	11.6217
NP_418166	MFS Antibiotic Efflux	3.65603	0	0.447464	8.17056	2.54702	0.982385	7.595	0.109756	1.17639	0	10.7182	0.160538	0.561983	3.92741	0.459109	6.98848	2.02831	0.317757	4.63565	0	14.5887	8.30318
NP_418504	RND Antibiotic Efflux	4.05645	0	0.438406	9.25272	3.09876	1.0855	8.1381	0.121951	1.37279	0	11.2568	0.276633	0.564738	5.10813	0.418237	9.04513	2.90145	0.252336	2.54522	0	10.0866	5.00858
NP_418505	RND Antibiotic Efflux	4.2656	0	0.451087	9.45627	3.17255	1.20064	7.84501	0.121951	1.52649	0	12.5172	0.24107	0.550964	5.18953	0.610852	9.419	2.87898	0.364486	3.23027	0	8.86253	5.16333
NP_460867	Antibiotic Target	0.00412595	0	0.00543478	0.759175	0.745357	0.738376	0.773065	0	0	0	NA	NA	0.00826446	0.00627417	0	0.759175	0.745357	0	0	0	NA	NA
NP_465227	Other ARG	0	0	0	NA	NA	NA	NA	0	0	0	NA	NA	0	0	0	NA	NA	0	0	0	NA	NA
NP_478145	Aminoglycoside Phosphotransferase	0.171053	0	0.0615942	2.7771	0.999504	0.575039	1.99511	0.0487805	0.0277663	0	0.56921	0.526087	0.0798898	0.222969	0	2.79095	1.01894	0.00934579	0.104737	0	11.2069	11.2069
NP_511223	Class D Beta-Lactamase	0	0	0	NA	NA	NA	NA	0	0	0	NA	NA	0	0	0	NA	NA	0	0	0	NA	NA
NP_518822	Other ARG	0	0	0	NA	NA	NA	NA	0	0	0	NA	NA	0	0	0	NA	NA	0	0	0	NA	NA
NP_598114	RND Antibiotic Efflux	0	0	0	NA	NA	NA	NA	0	0	0	NA	NA	0	0	0	NA	NA	0	0	0	NA	NA
NP_733568	MFS Antibiotic Efflux	0	0	0	NA	NA	NA	NA	0	0	0	NA	NA	0	0	0	NA	NA	0	0	0	NA	NA
NP_745006	Other ARG	0	0	0	NA	NA	NA	NA	0	0	0	NA	NA	0	0	0	NA	NA	0	0	0	NA	NA
NP_752857	MFS Antibiotic Efflux	0.805537	0	0.432971	1.86049	0.695217	0.31734	1.70528	0.109756	0.100881	0	0.919138	0.0615464	0.633609	1.20216	0.31205	1.89732	0.771682	0	0	0	NA	NA
NP_755678	Other ARG	4.27857	0	0.371377	11.5208	5.07103	2.71897	10.4568	0.097561	0.96929	0	9.93522	0.590326	0.523416	6.05836	1.48303	11.5747	5.13976	0.0654206	0.776638	0	11.8715	8.86075
NP_764021	Gene Modulating Antibiotic Efflux	0	0	0	NA	NA	NA	NA	0	0	0	NA	NA	0	0	0	NA	NA	0	0	0	NA	NA
NP_775043	Antibiotic Target	0.716999	0	0.0724638	9.89459	1.64861	0.595884	6.68468	0	0	0	NA	NA	0.104683	0.995724	0	9.51178	1.15605	0.0186916	0.320897	0	17.168	17.168
NP_783842	Streptogramin Resistance	0.0376187	0	0.00543478	6.92184	7.30645	6.64971	7.38628	0	0	0	NA	NA	0.00275482	0.0205678	0	7.46612	7.46612	0.0186916	0.124294	0	6.64971	6.64971
NP_826974	MFS Antibiotic Efflux	0	0	0	NA	NA	NA	NA	0	0	0	NA	NA	0	0	0	NA	NA	0	0	0	NA	NA
NP_832233	Class A Beta-Lactamase	0.00034767	0	0.00181159	0.191914	0.191914	0.191914	0.191914	0	0	0	NA	NA	0.00275482	0.000528689	0	0.191914	0.191914	0	0	0	NA	NA
NP_840140	Other ARG	0.0202725	0	0.0434783	0.466267	0.451966	0.330194	0.620385	0.0121951	0.00139566	0	0.114444	0.114444	0.0633609	0.0305123	0	0.481563	0.480257	0	0	0	NA	NA
NP_846348	Other ARG	0	0	0	NA	NA	NA	NA	0	0	0	NA	NA	0	0	0	NA	NA	0	0	0	NA	NA
NP_862236	Chloramphenicol MFS Efflux Pump	0	0	0	NA	NA	NA	NA	0	0	0	NA	NA	0	0	0	NA	NA	0	0	0	NA	NA
NP_878013	Glycopeptide Resistance	0.00271836	0	0.00724638	0.375133	0.232046	0.147188	0.459991	0.0121951	0.000808262	0	0.0662775	0.0662775	0.00826446	0.00395112	0	0.478085	0.289934	0	0	0	NA	NA
NP_878015	Glycopeptide Resistance	0	0	0	NA	NA	NA	NA	0	0	0	NA	NA	0	0	0	NA	NA	0	0	0	NA	NA
NP_878016	Glycopeptide Resistance	0.000825308	0	0.00181159	0.45557	0.45557	0.45557	0.45557	0	0	0	NA	NA	0.00275482	0.00125501	0	0.45557	0.45557	0	0	0	NA	NA
NP_878017	Glycopeptide Resistance	0.0132586	0	0.0271739	0.487915	0.419045	0.315401	0.7492	0.0365854	0.00540055	0	0.147615	0.148712	0.0330579	0.0189418	0	0.57299	0.574941	0	0	0	NA	NA
NP_878019	Glycopeptide Resistance	0	0	0	NA	NA	NA	NA	0	0	0	NA	NA	0	0	0	NA	NA	0	0	0	NA	NA
NP_878023	Class A Beta-Lactamase	0	0	0	NA	NA	NA	NA	0	0	0	NA	NA	0	0	0	NA	NA	0	0	0	NA	NA
NP_880590	Other ARG	0	0	0	NA	NA	NA	NA	0	0	0	NA	NA	0	0	0	NA	NA	0	0	0	NA	NA
NP_927955	rRNA Methyltransferase	0	0	0	NA	NA	NA	NA	0	0	0	NA	NA	0	0	0	NA	NA	0	0	0	NA	NA
NP_931173	Other ARG	0	0	0	NA	NA	NA	NA	0	0	0	NA	NA	0	0	0	NA	NA	0	0	0	NA	NA
NP_932197	Other ARG	0	0	0	NA	NA	NA	NA	0	0	0	NA	NA	0	0	0	NA	NA	0	0	0	NA	NA
NP_934523	MATE Antibiotic Efflux	0	0	0	NA	NA	NA	NA	0	0	0	NA	NA	0	0	0	NA	NA	0	0	0	NA	NA
NP_976271	Aminoglycoside Nucleotidyltransferase	0	0	0	NA	NA	NA	NA	0	0	0	NA	NA	0	0	0	NA	NA	0	0	0	NA	NA
O87866	SMR Antibiotic Efflux	0	0	0	NA	NA	NA	NA	0	0	0	NA	NA	0	0	0	NA	NA	0	0	0	NA	NA
P00384	Antibiotic Target	0.00629917	0	0.0380435	0.165578	0.159274	0.0739318	0.178076	0.0731707	0.00453623	0	0.0619952	0.0616393	0.0413223	0.00855419	0	0.207011	0.174262	0	0	0	NA	NA
P00484	Chloramphenicol Acetyltransferase CAT	0	0	0	NA	NA	NA	NA	0	0	0	NA	NA	0	0	0	NA	NA	0	0	0	NA	NA
P00487	Chloramphenicol Acetyltransferase CAT	0	0	0	NA	NA	NA	NA	0	0	0	NA	NA	0	0	0	NA	NA	0	0	0	NA	NA
P00553	Aminoglycoside Phosphotransferase	0	0	0	NA	NA	NA	NA	0	0	0	NA	NA	0	0	0	NA	NA	0	0	0	NA	NA
P00555	Aminoglycoside Phosphotransferase	0	0	0	NA	NA	NA	NA	0	0	0	NA	NA	0	0	0	NA	NA	0	0	0	NA	NA
P00808	Class A Beta-Lactamase	0	0	0	NA	NA	NA	NA	0	0	0	NA	NA	0	0	0	NA	NA	0	0	0	NA	NA
P05789	Macrolide Resistance	0	0	0	NA	NA	NA	NA	0	0	0	NA	NA	0	0	0	NA	NA	0	0	0	NA	NA
P06571	rRNA Methyltransferase	10.4678	0	0.40942	25.5674	6.52063	1.39658	23.3037	0.646341	18.7216	3.21437	28.9655	12.3492	0.465565	11.6002	0	24.9164	4.95795	0.0373832	0.300722	0	8.04431	6.95996
P07641	Chloramphenicol Acetyltransferase CAT	0	0	0	NA	NA	NA	NA	0	0	0	NA	NA	0	0	0	NA	NA	0	0	0	NA	NA
P07944	Antibiotic Target	0.0125235	0	0.00181159	6.91296	6.91296	6.91296	6.91296	0	0	0	NA	NA	0	0	0	NA	NA	0.00934579	0.0646071	0	6.91296	6.91296
P08457	Other ARG	0	0	0	NA	NA	NA	NA	0	0	0	NA	NA	0	0	0	NA	NA	0	0	0	NA	NA
P08988	Aminoglycoside Acetyltransferase	0.00605637	0	0.00543478	1.11437	0.831396	0.76098	1.32628	0	0	0	NA	NA	0.00826446	0.00920968	0	1.11437	0.831396	0	0	0	NA	NA
P09885	Aminoglycoside Phosphotransferase	0.000756988	0	0.00181159	0.417857	0.417857	0.417857	0.417857	0	0	0	NA	NA	0.00275482	0.00115112	0	0.417857	0.417857	0	0	0	NA	NA
P09891	rRNA Methyltransferase	0	0	0	NA	NA	NA	NA	0	0	0	NA	NA	0	0	0	NA	NA	0	0	0	NA	NA
P09979	Aminoglycoside Phosphotransferase	0	0	0	NA	NA	NA	NA	0	0	0	NA	NA	0	0	0	NA	NA	0	0	0	NA	NA
P10051	Aminoglycoside Acetyltransferase	0	0	0	NA	NA	NA	NA	0	0	0	NA	NA	0	0	0	NA	NA	0	0	0	NA	NA
P10337	rRNA Methyltransferase	47.1272	27.8736	0.782609	60.2181	47.3083	17.7628	82.8965	0.743902	20.6108	5.64256	27.7063	16.3203	0.977961	66.1867	53.4903	67.6782	54.1238	0.149533	2.78864	0	18.649	10.6414
P11504	Chloramphenicol Acetyltransferase CAT	0.513241	0	0.275362	1.86387	0.676065	0.340804	1.46572	0.0365854	0.0264517	0	0.723013	0.277613	0.407713	0.757704	0	1.85842	0.676065	0.00934579	0.0569458	0	6.0932	6.0932
P12056	Chloramphenicol MFS Efflux Pump	0.0380903	0	0.00362319	10.5129	10.5129	6.09758	14.9283	0	0	0	NA	NA	0.00550964	0.0579224	0	10.5129	10.5129	0	0	0	NA	NA
P13079	rRNA Methyltransferase	0	0	0	NA	NA	NA	NA	0	0	0	NA	NA	0	0	0	NA	NA	0	0	0	NA	NA
P13246	Aminoglycoside Acetyltransferase	1.10427	0	0.126812	8.70797	1.03245	0.505762	5.32316	0	0	0	NA	NA	0.192837	1.67922	0	8.70797	1.03245	0	0	0	NA	NA
P13249	Puromycin Resistance	0	0	0	NA	NA	NA	NA	0	0	0	NA	NA	0	0	0	NA	NA	0	0	0	NA	NA
P14171	Class A Beta-Lactamase	0	0	0	NA	NA	NA	NA	0	0	0	NA	NA	0	0	0	NA	NA	0	0	0	NA	NA
P14508	Aminoglycoside Phosphotransferase	0.0215203	0	0.0181159	1.18792	0.339839	0.0208437	1.49183	0	0	0	NA	NA	0.0275482	0.032725	0	1.18792	0.339839	0	0	0	NA	NA
P14509	Aminoglycoside Phosphotransferase	0.154443	0	0.0163043	9.47252	3.27766	1.33584	17.0451	0	0	0	NA	NA	0.0247934	0.234856	0	9.47252	3.27766	0	0	0	NA	NA
P14559	Class A Beta-Lactamase	0	0	0	NA	NA	NA	NA	0	0	0	NA	NA	0	0	0	NA	NA	0	0	0	NA	NA
P18150	Aminoglycoside Phosphotransferase	0	0	0	NA	NA	NA	NA	0	0	0	NA	NA	0	0	0	NA	NA	0	0	0	NA	NA
P18622	Aminoglycoside Phosphotransferase	0	0	0	NA	NA	NA	NA	0	0	0	NA	NA	0	0	0	NA	NA	0	0	0	NA	NA
P18644	rRNA Methyltransferase	0	0	0	NA	NA	NA	NA	0	0	0	NA	NA	0	0	0	NA	NA	0	0	0	NA	NA
P20074	Chloramphenicol Acetyltransferase CAT	0	0	0	NA	NA	NA	NA	0	0	0	NA	NA	0	0	0	NA	NA	0	0	0	NA	NA
P22390	Class A Beta-Lactamase	0	0	0	NA	NA	NA	NA	0	0	0	NA	NA	0	0	0	NA	NA	0	0	0	NA	NA
P22391	Class A Beta-Lactamase	0.00327487	0	0.00724638	0.451932	0.409522	0.261166	0.600288	0	0	0	NA	NA	0.0110193	0.00497996	0	0.451932	0.409522	0	0	0	NA	NA
P22616	Chloramphenicol Acetyltransferase CAT	0.0522906	0	0.0235507	2.22034	0.861368	0.366044	2.04356	0	0	0	NA	NA	0.0358127	0.0795164	0	2.22034	0.861368	0	0	0	NA	NA
P23181	Aminoglycoside Acetyltransferase	0	0	0	NA	NA	NA	NA	0	0	0	NA	NA	0	0	0	NA	NA	0	0	0	NA	NA
P25256	ABC Antibiotic Efflux	0	0	0	NA	NA	NA	NA	0	0	0	NA	NA	0	0	0	NA	NA	0	0	0	NA	NA
P26825	Chloramphenicol Acetyltransferase CAT	0.0418412	0	0.0307971	1.35861	1.00781	0.457902	1.93221	0	0	0	NA	NA	0.046832	0.0636263	0	1.35861	1.00781	0	0	0	NA	NA
P26839	Streptogramin Resistance	0	0	0	NA	NA	NA	NA	0	0	0	NA	NA	0	0	0	NA	NA	0	0	0	NA	NA
P28585	Class A Beta-Lactamase	0.330586	0	0.0362319	9.12418	0.944296	0.406187	2.72941	0	0	0	NA	NA	0.0550964	0.502709	0	9.12418	0.944296	0	0	0	NA	NA
P29753	Glycopeptide Resistance	0.0590108	0	0.00724638	8.14349	5.18903	3.58315	9.74937	0	0	0	NA	NA	0.00275482	0.00304148	0	1.10406	1.10406	0.0280374	0.294111	0	10.49	5.96855
P29808	Aminoglycoside Acetyltransferase	0	0	0	NA	NA	NA	NA	0	0	0	NA	NA	0	0	0	NA	NA	0	0	0	NA	NA
P29810	Aminoglycoside Acetyltransferase	0	0	0	NA	NA	NA	NA	0	0	0	NA	NA	0	0	0	NA	NA	0	0	0	NA	NA
P30180	Aminoglycoside Acetyltransferase	0	0	0	NA	NA	NA	NA	0	0	0	NA	NA	0	0	0	NA	NA	0	0	0	NA	NA
P30897	Class A Beta-Lactamase	0	0	0	NA	NA	NA	NA	0	0	0	NA	NA	0	0	0	NA	NA	0	0	0	NA	NA
P30898	Class A Beta-Lactamase	6.93307	2.91037	0.684783	10.1245	6.77245	2.69647	14.4091	0.878049	7.73409	4.22935	8.80827	5.31552	0.793388	7.70463	4.12863	9.71105	6.83978	0.168224	3.70169	0	22.0045	17.0756
P30899	Class A Beta-Lactamase	21.4083	3.21353	0.601449	35.5944	22.3944	6.62844	44.8102	0.865854	33.9879	23.6054	39.2536	26.6924	0.644628	23.2188	3.31735	36.019	19.9619	0.252336	5.62533	0	22.293	14.2584
P31141	Chloramphenicol MFS Efflux Pump	0	0	0	NA	NA	NA	NA	0	0	0	NA	NA	0	0	0	NA	NA	0	0	0	NA	NA
P37321	Class A Beta-Lactamase	0	0	0	NA	NA	NA	NA	0	0	0	NA	NA	0	0	0	NA	NA	0	0	0	NA	NA
P39886	MFS Antibiotic Efflux	0	0	0	NA	NA	NA	NA	0	0	0	NA	NA	0	0	0	NA	NA	0	0	0	NA	NA
P42334	ABC Antibiotic Efflux	0	0	0	NA	NA	NA	NA	0	0	0	NA	NA	0	0	0	NA	NA	0	0	0	NA	NA
P42670	Puromycin Resistance	0	0	0	NA	NA	NA	NA	0	0	0	NA	NA	0	0	0	NA	NA	0	0	0	NA	NA
P43433	rRNA Methyltransferase	0	0	0	NA	NA	NA	NA	0	0	0	NA	NA	0	0	0	NA	NA	0	0	0	NA	NA
P45439	rRNA Methyltransferase	0	0	0	NA	NA	NA	NA	0	0	0	NA	NA	0	0	0	NA	NA	0	0	0	NA	NA
P49417	Chloramphenicol Acetyltransferase CAT	0.0082793	0	0.0126812	0.652882	0.512672	0.432268	0.804515	0	0	0	NA	NA	0.0192837	0.01259	0	0.652882	0.512672	0	0	0	NA	NA
P50870	Streptogramin Resistance	0	0	0	NA	NA	NA	NA	0	0	0	NA	NA	0	0	0	NA	NA	0	0	0	NA	NA
P51563	Tetracycline Efflux	0.00524815	0	0.00543478	0.96566	0.667047	0.431926	1.35009	0.0121951	0.00240007	0	0.196806	0.196806	0.00550964	0.0074385	0	1.35009	1.35009	0	0	0	NA	NA
P52391	rRNA Methyltransferase	0	0	0	NA	NA	NA	NA	0	0	0	NA	NA	0	0	0	NA	NA	0	0	0	NA	NA
P52393	rRNA Methyltransferase	0	0	0	NA	NA	NA	NA	0	0	0	NA	NA	0	0	0	NA	NA	0	0	0	NA	NA
P52663	Class A Beta-Lactamase	0	0	0	NA	NA	NA	NA	0	0	0	NA	NA	0	0	0	NA	NA	0	0	0	NA	NA
P52664	Class A Beta-Lactamase	0.00131412	0	0.00181159	0.725392	0.725392	0.725392	0.725392	0	0	0	NA	NA	0.00275482	0.00199833	0	0.725392	0.725392	0	0	0	NA	NA
P52682	Class A Beta-Lactamase	0	0	0	NA	NA	NA	NA	0	0	0	NA	NA	0	0	0	NA	NA	0	0	0	NA	NA
P52699	Class B Beta-Lactamase	0	0	0	NA	NA	NA	NA	0	0	0	NA	NA	0	0	0	NA	NA	0	0	0	NA	NA
P60865	Other ARG	0	0	0	NA	NA	NA	NA	0	0	0	NA	NA	0	0	0	NA	NA	0	0	0	NA	NA
P72533	Tetracycline Ribosomal Protection	26.3164	20.0194	0.907609	28.9953	22.0008	10.7915	39.6581	0.987805	13.7932	6.38229	13.9635	6.46578	0.997245	35.1269	27.8411	35.2239	28.0402	0.542056	6.02361	2.37699	11.1125	8.66601
P78218	Antibiotic Target	0.0384525	0	0.00905797	4.24515	3.9621	2.69672	5.75692	0	0	0	NA	NA	0.0110193	0.0406047	0	3.68487	3.32941	0.00934579	0.0606193	0	6.48626	6.48626
P96712	MFS Antibiotic Efflux	0	0	0	NA	NA	NA	NA	0	0	0	NA	NA	0	0	0	NA	NA	0	0	0	NA	NA
PC1_0	Class A Beta-Lactamase	0	0	0	NA	NA	NA	NA	0	0	0	NA	NA	0	0	0	NA	NA	0	0	0	NA	NA
phoQ_0	Gene Modulating Antibiotic Efflux	0	0	0	NA	NA	NA	NA	0	0	0	NA	NA	0	0	0	NA	NA	0	0	0	NA	NA
phoQ_1	Gene Modulating Antibiotic Efflux	4.00973	0.272657	0.541667	7.40257	1.91109	0.702422	7.82796	0.219512	1.92051	0	8.749	0.286705	0.677686	4.37983	0.731264	6.46292	1.66659	0.327103	4.35523	0	13.3146	9.81218
Q00014	rRNA Methyltransferase	0.116713	0	0.076087	1.53394	0.493824	0.245631	0.800525	0	0	0	NA	NA	0.115702	0.17748	0	1.53394	0.493824	0	0	0	NA	NA
Q00982	Class D Beta-Lactamase	0	0	0	NA	NA	NA	NA	0	0	0	NA	NA	0	0	0	NA	NA	0	0	0	NA	NA
Q00983	Class D Beta-Lactamase	0	0	0	NA	NA	NA	NA	0	0	0	NA	NA	0	0	0	NA	NA	0	0	0	NA	NA
Q01166	Class A Beta-Lactamase	0	0	0	NA	NA	NA	NA	0	0	0	NA	NA	0	0	0	NA	NA	0	0	0	NA	NA
Q01515	Aminoglycoside Acetyltransferase	0	0	0	NA	NA	NA	NA	0	0	0	NA	NA	0	0	0	NA	NA	0	0	0	NA	NA
Q02652	Tetracycline Ribosomal Protection	0	0	0	NA	NA	NA	NA	0	0	0	NA	NA	0	0	0	NA	NA	0	0	0	NA	NA
Q02736	Chloramphenicol Acetyltransferase CAT	0	0	0	NA	NA	NA	NA	0	0	0	NA	NA	0	0	0	NA	NA	0	0	0	NA	NA
Q03377	Other ARG	0	0	0	NA	NA	NA	NA	0	0	0	NA	NA	0	0	0	NA	NA	0	0	0	NA	NA
Q03680	Class D Beta-Lactamase	0	0	0	NA	NA	NA	NA	0	0	0	NA	NA	0	0	0	NA	NA	0	0	0	NA	NA
Q03986	rRNA Methyltransferase	0	0	0	NA	NA	NA	NA	0	0	0	NA	NA	0	0	0	NA	NA	0	0	0	NA	NA
Q06650	Class A Beta-Lactamase	0	0	0	NA	NA	NA	NA	0	0	0	NA	NA	0	0	0	NA	NA	0	0	0	NA	NA
Q06778	Class D Beta-Lactamase	0.0459698	0	0.0181159	2.53753	1.12821	0.9078	1.49501	0	0	0	NA	NA	0.0275482	0.0699044	0	2.53753	1.12821	0	0	0	NA	NA
Q07448	Aminoglycoside Nucleotidyltransferase	0	0	0	NA	NA	NA	NA	0	0	0	NA	NA	0	0	0	NA	NA	0	0	0	NA	NA
Q2KX31	Other ARG	0	0	0	NA	NA	NA	NA	0	0	0	NA	NA	0	0	0	NA	NA	0	0	0	NA	NA
Q49157	Aminoglycoside Acetyltransferase	0	0	0	NA	NA	NA	NA	0	0	0	NA	NA	0	0	0	NA	NA	0	0	0	NA	NA
Q52424	Aminoglycoside Acetyltransferase	7.22314e-05	0	0.00181159	0.0398718	0.0398718	0.0398718	0.0398718	0	0	0	NA	NA	0.00275482	0.00010984	0	0.0398718	0.0398718	0	0	0	NA	NA
Q55002	Tetracycline Ribosomal Protection	0	0	0	NA	NA	NA	NA	0	0	0	NA	NA	0	0	0	NA	NA	0	0	0	NA	NA
Q56415	Other ARG	0.177332	0	0.0253623	6.99194	0.972427	0.622087	4.221	0	0	0	NA	NA	0.030303	0.041327	0	1.36379	0.838137	0.0280374	0.774631	0	27.6285	25.6543
Q59408	Antibiotic Target	0	0	0	NA	NA	NA	NA	0	0	0	NA	NA	0	0	0	NA	NA	0	0	0	NA	NA
Q59517	Class A Beta-Lactamase	0	0	0	NA	NA	NA	NA	0	0	0	NA	NA	0	0	0	NA	NA	0	0	0	NA	NA
Q8CXK5	Other ARG	0	0	0	NA	NA	NA	NA	0	0	0	NA	NA	0	0	0	NA	NA	0	0	0	NA	NA
Q93A44	Glycopeptide Resistance	0	0	0	NA	NA	NA	NA	0	0	0	NA	NA	0	0	0	NA	NA	0	0	0	NA	NA
Q9X3P3	Glycopeptide Resistance	0.0350753	0	0.00905797	3.87231	4.33371	1.83739	5.18231	0	0	0	NA	NA	0.00275482	0.00435121	0	1.57949	1.57949	0.0373832	0.166187	0	4.44551	4.75801
ramA_0	Gene Modulating Antibiotic Efflux	0.107285	0	0.0507246	2.11504	0.758726	0.546719	1.95033	0	0	0	NA	NA	0.077135	0.163144	0	2.11504	0.758726	0	0	0	NA	NA
RNDAntibioticEffluxPump_0	RND Antibiotic Efflux	0	0	0	NA	NA	NA	NA	0	0	0	NA	NA	0	0	0	NA	NA	0	0	0	NA	NA
RNDAntibioticEffluxPump_1	RND Antibiotic Efflux	0	0	0	NA	NA	NA	NA	0	0	0	NA	NA	0	0	0	NA	NA	0	0	0	NA	NA
RNDAntibioticEffluxPump_10	RND Antibiotic Efflux	0	0	0	NA	NA	NA	NA	0	0	0	NA	NA	0	0	0	NA	NA	0	0	0	NA	NA
RNDAntibioticEffluxPump_11	RND Antibiotic Efflux	0	0	0	NA	NA	NA	NA	0	0	0	NA	NA	0	0	0	NA	NA	0	0	0	NA	NA
RNDAntibioticEffluxPump_12	RND Antibiotic Efflux	0.00805054	0	0.00181159	4.4439	4.4439	4.4439	4.4439	0	0	0	NA	NA	0	0	0	NA	NA	0.00934579	0.0415317	0	4.4439	4.4439
RNDAntibioticEffluxPump_13	RND Antibiotic Efflux	0	0	0	NA	NA	NA	NA	0	0	0	NA	NA	0	0	0	NA	NA	0	0	0	NA	NA
RNDAntibioticEffluxPump_14	RND Antibiotic Efflux	0	0	0	NA	NA	NA	NA	0	0	0	NA	NA	0	0	0	NA	NA	0	0	0	NA	NA
RNDAntibioticEffluxPump_2	RND Antibiotic Efflux	5.5074	0	0.38587	14.2727	5.97565	2.49665	13.1022	0.0731707	2.36796	0	32.3621	0.861008	0.424242	5.95432	0	14.0352	4.97186	0.495327	6.39712	0	12.9149	8.84594
RNDAntibioticEffluxPump_3	RND Antibiotic Efflux	0.00405252	0	0.00181159	2.23699	2.23699	2.23699	2.23699	0	0	0	NA	NA	0	0	0	NA	NA	0.00934579	0.0209065	0	2.23699	2.23699
RNDAntibioticEffluxPump_4	RND Antibiotic Efflux	0	0	0	NA	NA	NA	NA	0	0	0	NA	NA	0	0	0	NA	NA	0	0	0	NA	NA
RNDAntibioticEffluxPump_5	RND Antibiotic Efflux	0.00400504	0	0.00181159	2.21078	2.21078	2.21078	2.21078	0	0	0	NA	NA	0	0	0	NA	NA	0.00934579	0.0206615	0	2.21078	2.21078
RNDAntibioticEffluxPump_7	RND Antibiotic Efflux	0	0	0	NA	NA	NA	NA	0	0	0	NA	NA	0	0	0	NA	NA	0	0	0	NA	NA
RNDAntibioticEffluxPump_9	RND Antibiotic Efflux	0	0	0	NA	NA	NA	NA	0	0	0	NA	NA	0	0	0	NA	NA	0	0	0	NA	NA
robA_0	Gene Modulating Antibiotic Efflux	0.879736	0	0.0597826	14.7156	7.78343	1.43347	20.427	0	0	0	NA	NA	0.0275482	0.0239553	0	0.869577	0.45304	0.214953	4.45718	0	20.7356	16.2566
robA_1	Gene Modulating Antibiotic Efflux	0	0	0	NA	NA	NA	NA	0	0	0	NA	NA	0	0	0	NA	NA	0	0	0	NA	NA
romA_0	Gene Modulating Resistance	0.165511	0	0.101449	1.63147	0.534189	0.243139	1.5524	0.0243902	0.0014682	0	0.0601961	0.0601961	0.146006	0.233993	0	1.60263	0.555608	0.00934579	0.0589026	0	6.30258	6.30258
Sfh_0	Class B Beta-Lactamase	0	0	0	NA	NA	NA	NA	0	0	0	NA	NA	0	0	0	NA	NA	0	0	0	NA	NA
soxR_0	Gene Modulating Antibiotic Efflux	0	0	0	NA	NA	NA	NA	0	0	0	NA	NA	0	0	0	NA	NA	0	0	0	NA	NA
soxR_1	Gene Modulating Antibiotic Efflux	0	0	0	NA	NA	NA	NA	0	0	0	NA	NA	0	0	0	NA	NA	0	0	0	NA	NA
soxR_2	Gene Modulating Antibiotic Efflux	0	0	0	NA	NA	NA	NA	0	0	0	NA	NA	0	0	0	NA	NA	0	0	0	NA	NA
soxR_4	Gene Modulating Antibiotic Efflux	0.0295092	0	0.00181159	16.2891	16.2891	16.2891	16.2891	0	0	0	NA	NA	0	0	0	NA	NA	0.00934579	0.152234	0	16.2891	16.2891
soxR_5	Gene Modulating Antibiotic Efflux	3.92541	0	0.480072	8.1767	1.62049	0.53669	6.78797	0.0853659	1.52308	0	17.8418	0.0838629	0.639118	3.68246	0.457924	5.76179	1.39239	0.242991	6.59064	0	27.123	16.036
SPM_0	Class B Beta-Lactamase	0	0	0	NA	NA	NA	NA	0	0	0	NA	NA	0	0	0	NA	NA	0	0	0	NA	NA
SubclassB1_0	Class B Beta-Lactamase	0	0	0	NA	NA	NA	NA	0	0	0	NA	NA	0	0	0	NA	NA	0	0	0	NA	NA
SubclassB1_102	Class B Beta-Lactamase	0	0	0	NA	NA	NA	NA	0	0	0	NA	NA	0	0	0	NA	NA	0	0	0	NA	NA
SubclassB1_133	Class B Beta-Lactamase	0.416948	0	0.0706522	5.90142	2.71589	1.39564	7.92833	0.0121951	0.0170762	0	1.40025	1.40025	0.104683	0.63018	0	6.01988	3.18426	0	0	0	NA	NA
SubclassB1_136	Class B Beta-Lactamase	0	0	0	NA	NA	NA	NA	0	0	0	NA	NA	0	0	0	NA	NA	0	0	0	NA	NA
SubclassB1_149	Class B Beta-Lactamase	0.00791088	0	0.0199275	0.396982	0.191404	0.10117	0.481464	0.0243902	0.00204474	0	0.0838342	0.0838342	0.0247934	0.0115679	0	0.466571	0.19206	0	0	0	NA	NA
SubclassB1_151	Class B Beta-Lactamase	0	0	0	NA	NA	NA	NA	0	0	0	NA	NA	0	0	0	NA	NA	0	0	0	NA	NA
SubclassB1_156	Class B Beta-Lactamase	0	0	0	NA	NA	NA	NA	0	0	0	NA	NA	0	0	0	NA	NA	0	0	0	NA	NA
SubclassB1_16	Class B Beta-Lactamase	0	0	0	NA	NA	NA	NA	0	0	0	NA	NA	0	0	0	NA	NA	0	0	0	NA	NA
SubclassB1_167	Class B Beta-Lactamase	0	0	0	NA	NA	NA	NA	0	0	0	NA	NA	0	0	0	NA	NA	0	0	0	NA	NA
SubclassB1_172	Class B Beta-Lactamase	0	0	0	NA	NA	NA	NA	0	0	0	NA	NA	0	0	0	NA	NA	0	0	0	NA	NA
SubclassB1_181	Class B Beta-Lactamase	0.0726534	0	0.00724638	10.0262	6.87618	5.40936	11.493	0	0	0	NA	NA	0	0	0	NA	NA	0.0373832	0.37481	0	10.0262	6.87618
SubclassB1_205	Class B Beta-Lactamase	0	0	0	NA	NA	NA	NA	0	0	0	NA	NA	0	0	0	NA	NA	0	0	0	NA	NA
SubclassB1_232	Class B Beta-Lactamase	0	0	0	NA	NA	NA	NA	0	0	0	NA	NA	0	0	0	NA	NA	0	0	0	NA	NA
SubclassB1_238	Class B Beta-Lactamase	0.132155	0	0.137681	0.959864	0.484215	0.324296	0.881436	0.353659	0.276193	0	0.78096	0.400043	0.126722	0.123021	0	0.970793	0.514807	0.00934579	0.0527603	0	5.64535	5.64535
SubclassB1_244	Class B Beta-Lactamase	0	0	0	NA	NA	NA	NA	0	0	0	NA	NA	0	0	0	NA	NA	0	0	0	NA	NA
SubclassB1_257	Class B Beta-Lactamase	0.000459706	0	0.00543478	0.084586	0.105394	0.0728817	0.106694	0.0121951	0.000492314	0	0.0403697	0.0403697	0.00550964	0.000587846	0	0.106694	0.106694	0	0	0	NA	NA
SubclassB1_259	Class B Beta-Lactamase	0	0	0	NA	NA	NA	NA	0	0	0	NA	NA	0	0	0	NA	NA	0	0	0	NA	NA
SubclassB1_260	Class B Beta-Lactamase	0	0	0	NA	NA	NA	NA	0	0	0	NA	NA	0	0	0	NA	NA	0	0	0	NA	NA
SubclassB1_261	Class B Beta-Lactamase	0	0	0	NA	NA	NA	NA	0	0	0	NA	NA	0	0	0	NA	NA	0	0	0	NA	NA
SubclassB1_264	Class B Beta-Lactamase	0	0	0	NA	NA	NA	NA	0	0	0	NA	NA	0	0	0	NA	NA	0	0	0	NA	NA
SubclassB1_270	Class B Beta-Lactamase	0	0	0	NA	NA	NA	NA	0	0	0	NA	NA	0	0	0	NA	NA	0	0	0	NA	NA
SubclassB1_271	Class B Beta-Lactamase	0	0	0	NA	NA	NA	NA	0	0	0	NA	NA	0	0	0	NA	NA	0	0	0	NA	NA
SubclassB1_279	Class B Beta-Lactamase	0	0	0	NA	NA	NA	NA	0	0	0	NA	NA	0	0	0	NA	NA	0	0	0	NA	NA
SubclassB1_281	Class B Beta-Lactamase	0	0	0	NA	NA	NA	NA	0	0	0	NA	NA	0	0	0	NA	NA	0	0	0	NA	NA
SubclassB1_3	Class B Beta-Lactamase	0	0	0	NA	NA	NA	NA	0	0	0	NA	NA	0	0	0	NA	NA	0	0	0	NA	NA
SubclassB1_306	Class B Beta-Lactamase	0	0	0	NA	NA	NA	NA	0	0	0	NA	NA	0	0	0	NA	NA	0	0	0	NA	NA
SubclassB1_38	Class B Beta-Lactamase	0	0	0	NA	NA	NA	NA	0	0	0	NA	NA	0	0	0	NA	NA	0	0	0	NA	NA
SubclassB1_54	Class B Beta-Lactamase	0	0	0	NA	NA	NA	NA	0	0	0	NA	NA	0	0	0	NA	NA	0	0	0	NA	NA
SubclassB1_55	Class B Beta-Lactamase	0	0	0	NA	NA	NA	NA	0	0	0	NA	NA	0	0	0	NA	NA	0	0	0	NA	NA
SubclassB1_58	Class B Beta-Lactamase	0	0	0	NA	NA	NA	NA	0	0	0	NA	NA	0	0	0	NA	NA	0	0	0	NA	NA
SubclassB1_6	Class B Beta-Lactamase	0	0	0	NA	NA	NA	NA	0	0	0	NA	NA	0	0	0	NA	NA	0	0	0	NA	NA
SubclassB1_7	Class B Beta-Lactamase	0	0	0	NA	NA	NA	NA	0	0	0	NA	NA	0	0	0	NA	NA	0	0	0	NA	NA
SubclassB1_8	Class B Beta-Lactamase	0	0	0	NA	NA	NA	NA	0	0	0	NA	NA	0	0	0	NA	NA	0	0	0	NA	NA
SubclassB1_9	Class B Beta-Lactamase	0	0	0	NA	NA	NA	NA	0	0	0	NA	NA	0	0	0	NA	NA	0	0	0	NA	NA
SubclassB1_99	Class B Beta-Lactamase	0	0	0	NA	NA	NA	NA	0	0	0	NA	NA	0	0	0	NA	NA	0	0	0	NA	NA
SubclassB2_13	Class B Beta-Lactamase	0	0	0	NA	NA	NA	NA	0	0	0	NA	NA	0	0	0	NA	NA	0	0	0	NA	NA
SubclassB2_24	Class B Beta-Lactamase	0	0	0	NA	NA	NA	NA	0	0	0	NA	NA	0	0	0	NA	NA	0	0	0	NA	NA
SubclassB3_101	Class B Beta-Lactamase	0	0	0	NA	NA	NA	NA	0	0	0	NA	NA	0	0	0	NA	NA	0	0	0	NA	NA
SubclassB3_103	Class B Beta-Lactamase	0	0	0	NA	NA	NA	NA	0	0	0	NA	NA	0	0	0	NA	NA	0	0	0	NA	NA
SubclassB3_104	Class B Beta-Lactamase	0	0	0	NA	NA	NA	NA	0	0	0	NA	NA	0	0	0	NA	NA	0	0	0	NA	NA
SubclassB3_105	Class B Beta-Lactamase	0	0	0	NA	NA	NA	NA	0	0	0	NA	NA	0	0	0	NA	NA	0	0	0	NA	NA
SubclassB3_108	Class B Beta-Lactamase	0	0	0	NA	NA	NA	NA	0	0	0	NA	NA	0	0	0	NA	NA	0	0	0	NA	NA
SubclassB3_109	Class B Beta-Lactamase	0	0	0	NA	NA	NA	NA	0	0	0	NA	NA	0	0	0	NA	NA	0	0	0	NA	NA
SubclassB3_110	Class B Beta-Lactamase	0	0	0	NA	NA	NA	NA	0	0	0	NA	NA	0	0	0	NA	NA	0	0	0	NA	NA
SubclassB3_111	Class B Beta-Lactamase	0	0	0	NA	NA	NA	NA	0	0	0	NA	NA	0	0	0	NA	NA	0	0	0	NA	NA
SubclassB3_112	Class B Beta-Lactamase	0	0	0	NA	NA	NA	NA	0	0	0	NA	NA	0	0	0	NA	NA	0	0	0	NA	NA
SubclassB3_113	Class B Beta-Lactamase	0	0	0	NA	NA	NA	NA	0	0	0	NA	NA	0	0	0	NA	NA	0	0	0	NA	NA
SubclassB3_114	Class B Beta-Lactamase	0	0	0	NA	NA	NA	NA	0	0	0	NA	NA	0	0	0	NA	NA	0	0	0	NA	NA
SubclassB3_115	Class B Beta-Lactamase	0	0	0	NA	NA	NA	NA	0	0	0	NA	NA	0	0	0	NA	NA	0	0	0	NA	NA
SubclassB3_116	Class B Beta-Lactamase	0	0	0	NA	NA	NA	NA	0	0	0	NA	NA	0	0	0	NA	NA	0	0	0	NA	NA
SubclassB3_117	Class B Beta-Lactamase	0	0	0	NA	NA	NA	NA	0	0	0	NA	NA	0	0	0	NA	NA	0	0	0	NA	NA
SubclassB3_120	Class B Beta-Lactamase	0	0	0	NA	NA	NA	NA	0	0	0	NA	NA	0	0	0	NA	NA	0	0	0	NA	NA
SubclassB3_121	Class B Beta-Lactamase	0	0	0	NA	NA	NA	NA	0	0	0	NA	NA	0	0	0	NA	NA	0	0	0	NA	NA
SubclassB3_123	Class B Beta-Lactamase	0	0	0	NA	NA	NA	NA	0	0	0	NA	NA	0	0	0	NA	NA	0	0	0	NA	NA
SubclassB3_124	Class B Beta-Lactamase	0	0	0	NA	NA	NA	NA	0	0	0	NA	NA	0	0	0	NA	NA	0	0	0	NA	NA
SubclassB3_125	Class B Beta-Lactamase	0	0	0	NA	NA	NA	NA	0	0	0	NA	NA	0	0	0	NA	NA	0	0	0	NA	NA
SubclassB3_126	Class B Beta-Lactamase	0	0	0	NA	NA	NA	NA	0	0	0	NA	NA	0	0	0	NA	NA	0	0	0	NA	NA
SubclassB3_127	Class B Beta-Lactamase	0	0	0	NA	NA	NA	NA	0	0	0	NA	NA	0	0	0	NA	NA	0	0	0	NA	NA
SubclassB3_129	Class B Beta-Lactamase	0	0	0	NA	NA	NA	NA	0	0	0	NA	NA	0	0	0	NA	NA	0	0	0	NA	NA
SubclassB3_131	Class B Beta-Lactamase	0	0	0	NA	NA	NA	NA	0	0	0	NA	NA	0	0	0	NA	NA	0	0	0	NA	NA
SubclassB3_132	Class B Beta-Lactamase	0	0	0	NA	NA	NA	NA	0	0	0	NA	NA	0	0	0	NA	NA	0	0	0	NA	NA
SubclassB3_133	Class B Beta-Lactamase	0	0	0	NA	NA	NA	NA	0	0	0	NA	NA	0	0	0	NA	NA	0	0	0	NA	NA
SubclassB3_134	Class B Beta-Lactamase	0	0	0	NA	NA	NA	NA	0	0	0	NA	NA	0	0	0	NA	NA	0	0	0	NA	NA
SubclassB3_137	Class B Beta-Lactamase	0	0	0	NA	NA	NA	NA	0	0	0	NA	NA	0	0	0	NA	NA	0	0	0	NA	NA
SubclassB3_164	Class B Beta-Lactamase	0	0	0	NA	NA	NA	NA	0	0	0	NA	NA	0	0	0	NA	NA	0	0	0	NA	NA
SubclassB3_3	Class B Beta-Lactamase	0	0	0	NA	NA	NA	NA	0	0	0	NA	NA	0	0	0	NA	NA	0	0	0	NA	NA
SubclassB3_5	Class B Beta-Lactamase	0	0	0	NA	NA	NA	NA	0	0	0	NA	NA	0	0	0	NA	NA	0	0	0	NA	NA
SubclassB3_66	Class B Beta-Lactamase	0	0	0	NA	NA	NA	NA	0	0	0	NA	NA	0	0	0	NA	NA	0	0	0	NA	NA
SubclassB3_67	Class B Beta-Lactamase	0	0	0	NA	NA	NA	NA	0	0	0	NA	NA	0	0	0	NA	NA	0	0	0	NA	NA
SubclassB3_69	Class B Beta-Lactamase	0	0	0	NA	NA	NA	NA	0	0	0	NA	NA	0	0	0	NA	NA	0	0	0	NA	NA
SubclassB3_70	Class B Beta-Lactamase	0	0	0	NA	NA	NA	NA	0	0	0	NA	NA	0	0	0	NA	NA	0	0	0	NA	NA
SubclassB3_81	Class B Beta-Lactamase	0	0	0	NA	NA	NA	NA	0	0	0	NA	NA	0	0	0	NA	NA	0	0	0	NA	NA
SubclassB3_84	Class B Beta-Lactamase	0	0	0	NA	NA	NA	NA	0	0	0	NA	NA	0	0	0	NA	NA	0	0	0	NA	NA
SubclassB3_86	Class B Beta-Lactamase	0	0	0	NA	NA	NA	NA	0	0	0	NA	NA	0	0	0	NA	NA	0	0	0	NA	NA
SubclassB3_96	Class B Beta-Lactamase	0	0	0	NA	NA	NA	NA	0	0	0	NA	NA	0	0	0	NA	NA	0	0	0	NA	NA
SubclassB3_99	Class B Beta-Lactamase	0	0	0	NA	NA	NA	NA	0	0	0	NA	NA	0	0	0	NA	NA	0	0	0	NA	NA
T44117	Gene Modulating Resistance	0	0	0	NA	NA	NA	NA	0	0	0	NA	NA	0	0	0	NA	NA	0	0	0	NA	NA
TEM_137	Class A Beta-Lactamase	3.49715	0	0.288043	12.141	1.79076	0.610861	6.22595	0	0	0	NA	NA	0.391185	3.67473	0	9.39385	1.41738	0.158879	5.57474	0	35.0881	8.3204
Tetracycline_Resistance_MFS_Efflux_Pump_10	Tetracycline Ribosomal Protection	0	0	0	NA	NA	NA	NA	0	0	0	NA	NA	0	0	0	NA	NA	0	0	0	NA	NA
Tetracycline_Resistance_MFS_Efflux_Pump_14	Tetracycline Ribosomal Protection	0	0	0	NA	NA	NA	NA	0	0	0	NA	NA	0	0	0	NA	NA	0	0	0	NA	NA
Tetracycline_Resistance_MFS_Efflux_Pump_19	Tetracycline Ribosomal Protection	0	0	0	NA	NA	NA	NA	0	0	0	NA	NA	0	0	0	NA	NA	0	0	0	NA	NA
Tetracycline_Resistance_Ribosomal_Protection_Protein_9	Tetracycline Ribosomal Protection	0.712671	0	0.288043	2.47418	0.463885	0.161502	2.55468	0.402439	0.610513	0	1.51703	0.151348	0.319559	0.838155	0	2.62285	0.580382	0.0934579	0.365255	0	3.90823	3.01129
TetX_1	Tetracycline Inactivation	0.474791	0	0.0235507	20.1604	21.6786	6.41481	31.4082	0	0	0	NA	NA	0	0	0	NA	NA	0.121495	2.44939	0	20.1604	21.6786
tolC_0	ABC Antibiotic Efflux	0	0	0	NA	NA	NA	NA	0	0	0	NA	NA	0	0	0	NA	NA	0	0	0	NA	NA
tolC_1	ABC Antibiotic Efflux	0	0	0	NA	NA	NA	NA	0	0	0	NA	NA	0	0	0	NA	NA	0	0	0	NA	NA
tolC_3	ABC Antibiotic Efflux	0	0	0	NA	NA	NA	NA	0	0	0	NA	NA	0	0	0	NA	NA	0	0	0	NA	NA
vanC_1	Glycopeptide Resistance	0	0	0	NA	NA	NA	NA	0	0	0	NA	NA	0	0	0	NA	NA	0	0	0	NA	NA
vanH_2	Glycopeptide Resistance	0	0	0	NA	NA	NA	NA	0	0	0	NA	NA	0	0	0	NA	NA	0	0	0	NA	NA
vanH_4	Glycopeptide Resistance	0	0	0	NA	NA	NA	NA	0	0	0	NA	NA	0	0	0	NA	NA	0	0	0	NA	NA
vanR_2	Glycopeptide Resistance	0	0	0	NA	NA	NA	NA	0	0	0	NA	NA	0	0	0	NA	NA	0	0	0	NA	NA
vanR_4	Glycopeptide Resistance	0	0	0	NA	NA	NA	NA	0	0	0	NA	NA	0	0	0	NA	NA	0	0	0	NA	NA
vanR_6	Glycopeptide Resistance	0	0	0	NA	NA	NA	NA	0	0	0	NA	NA	0	0	0	NA	NA	0	0	0	NA	NA
vanR_7	Glycopeptide Resistance	0	0	0	NA	NA	NA	NA	0	0	0	NA	NA	0	0	0	NA	NA	0	0	0	NA	NA
vanR_9	Glycopeptide Resistance	0.00506193	0	0.00724638	0.698547	0.401233	0.347534	0.752246	0	0	0	NA	NA	0.0110193	0.00769749	0	0.698547	0.401233	0	0	0	NA	NA
vanS_11	Glycopeptide Resistance	0	0	0	NA	NA	NA	NA	0	0	0	NA	NA	0	0	0	NA	NA	0	0	0	NA	NA
vanS_12	Glycopeptide Resistance	0	0	0	NA	NA	NA	NA	0	0	0	NA	NA	0	0	0	NA	NA	0	0	0	NA	NA
vanS_2	Glycopeptide Resistance	0	0	0	NA	NA	NA	NA	0	0	0	NA	NA	0	0	0	NA	NA	0	0	0	NA	NA
vanS_6	Glycopeptide Resistance	0	0	0	NA	NA	NA	NA	0	0	0	NA	NA	0	0	0	NA	NA	0	0	0	NA	NA
vanS_8	Glycopeptide Resistance	0	0	0	NA	NA	NA	NA	0	0	0	NA	NA	0	0	0	NA	NA	0	0	0	NA	NA
vanS_9	Glycopeptide Resistance	0	0	0	NA	NA	NA	NA	0	0	0	NA	NA	0	0	0	NA	NA	0	0	0	NA	NA
vanT_2	Glycopeptide Resistance	0	0	0	NA	NA	NA	NA	0	0	0	NA	NA	0	0	0	NA	NA	0	0	0	NA	NA
vanW_2	Glycopeptide Resistance	0	0	0	NA	NA	NA	NA	0	0	0	NA	NA	0	0	0	NA	NA	0	0	0	NA	NA
vanX_1	Glycopeptide Resistance	0	0	0	NA	NA	NA	NA	0	0	0	NA	NA	0	0	0	NA	NA	0	0	0	NA	NA
vanX_3	Glycopeptide Resistance	0	0	0	NA	NA	NA	NA	0	0	0	NA	NA	0	0	0	NA	NA	0	0	0	NA	NA
vanX_5	Glycopeptide Resistance	0	0	0	NA	NA	NA	NA	0	0	0	NA	NA	0	0	0	NA	NA	0	0	0	NA	NA
vanX_7	Glycopeptide Resistance	0	0	0	NA	NA	NA	NA	0	0	0	NA	NA	0	0	0	NA	NA	0	0	0	NA	NA
vanY_1	Glycopeptide Resistance	0	0	0	NA	NA	NA	NA	0	0	0	NA	NA	0	0	0	NA	NA	0	0	0	NA	NA
WblE_0	Gene Modulating Resistance	21.0758	0	0.418478	50.3629	3.42578	1.14694	46.624	0.219512	0.108742	0	0.495379	0.190129	0.415978	2.85132	0	6.8545	2.03814	0.579439	98.9708	47.459	170.805	155.376
WhiB2_1	Gene Modulating Resistance	1.87791	0	0.28442	6.6026	1.44574	0.58215	4.29025	0.329268	0.249797	0	0.758644	0.447811	0.358127	2.79924	0	7.81635	2.12594	0	0	0	NA	NA
YP_001005900	MFS Antibiotic Efflux	1.20274	0	0.326087	3.68841	1.3416	0.66705	3.4544	0.0365854	0.18732	0	5.12009	0.400931	0.487603	1.78665	0	3.66414	1.36435	0	0	0	NA	NA
YP_001007284	RND Antibiotic Efflux	0.0255438	0	0.0108696	2.35003	2.01786	1.7733	3.13908	0	0	0	NA	NA	0	0	0	NA	NA	0.0560748	0.131777	0	2.35003	2.01786
YP_001020242	Other ARG	0	0	0	NA	NA	NA	NA	0	0	0	NA	NA	0	0	0	NA	NA	0	0	0	NA	NA
YP_001031495	MFS Antibiotic Efflux	0.000137697	0	0.00181159	0.0760088	0.0760088	0.0760088	0.0760088	0.0121951	0.000926937	0	0.0760088	0.0760088	0	0	0	NA	NA	0	0	0	NA	NA
YP_001038094	Streptogramin Resistance	0	0	0	NA	NA	NA	NA	0	0	0	NA	NA	0	0	0	NA	NA	0	0	0	NA	NA
YP_001066168	RND Antibiotic Efflux	0	0	0	NA	NA	NA	NA	0	0	0	NA	NA	0	0	0	NA	NA	0	0	0	NA	NA
YP_001068559	Aminoglycoside Acetyltransferase	0	0	0	NA	NA	NA	NA	0	0	0	NA	NA	0	0	0	NA	NA	0	0	0	NA	NA
YP_001089504	Other ARG	0.0094645	0	0.00181159	5.2244	5.2244	5.2244	5.2244	0	0	0	NA	NA	0	0	0	NA	NA	0.00934579	0.0488262	0	5.2244	5.2244
YP_001096238	Tetracycline Efflux	0	0	0	NA	NA	NA	NA	0	0	0	NA	NA	0	0	0	NA	NA	0	0	0	NA	NA
YP_001096294	ABC Antibiotic Efflux	0	0	0	NA	NA	NA	NA	0	0	0	NA	NA	0	0	0	NA	NA	0	0	0	NA	NA
YP_001096379	Aminoglycoside Phosphotransferase	3.19963	0	0.425725	7.51572	2.13206	0.736156	6.44563	0.158537	0.058236	0	0.367335	0.382473	0.548209	3.72646	0.355998	6.7975	1.84928	0.214953	3.81978	0	17.7703	11.9581
YP_001101962	Class C Beta-Lactamase	0.0953827	0	0.00543478	17.5504	0.37481	0.369962	26.1431	0	0	0	NA	NA	0.00826446	0.145045	0	17.5504	0.37481	0	0	0	NA	NA
YP_001102018	Aminoglycoside Acetyltransferase	0.000289454	0	0.00181159	0.159779	0.159779	0.159779	0.159779	0.0121951	0.00194852	0	0.159779	0.159779	0	0	0	NA	NA	0	0	0	NA	NA
YP_001103000	rRNA Methyltransferase	0	0	0	NA	NA	NA	NA	0	0	0	NA	NA	0	0	0	NA	NA	0	0	0	NA	NA
YP_001124322	Other ARG	0	0	0	NA	NA	NA	NA	0	0	0	NA	NA	0	0	0	NA	NA	0	0	0	NA	NA
YP_001126889	Other ARG	0	0	0	NA	NA	NA	NA	0	0	0	NA	NA	0	0	0	NA	NA	0	0	0	NA	NA
YP_001140148	Other ARG	0	0	0	NA	NA	NA	NA	0	0	0	NA	NA	0	0	0	NA	NA	0	0	0	NA	NA
YP_001141049	Class C Beta-Lactamase	0	0	0	NA	NA	NA	NA	0	0	0	NA	NA	0	0	0	NA	NA	0	0	0	NA	NA
YP_001144056	Tetracycline Efflux	0	0	0	NA	NA	NA	NA	0	0	0	NA	NA	0	0	0	NA	NA	0	0	0	NA	NA
YP_001144149	Chloramphenicol Acetyltransferase CAT	1.20912	0	0.213768	5.65622	1.33657	0.46543	4.41045	0.268293	0.270023	0	1.00645	0.290534	0.250689	1.37184	0	5.47227	1.56555	0.046729	1.37677	0	29.463	28.5265
YP_001155044	Other ARG	0	0	0	NA	NA	NA	NA	0	0	0	NA	NA	0	0	0	NA	NA	0	0	0	NA	NA
YP_001172713	Other ARG	0	0	0	NA	NA	NA	NA	0	0	0	NA	NA	0	0	0	NA	NA	0	0	0	NA	NA
YP_001175678	RND Antibiotic Efflux	0.0372059	0	0.00543478	6.84588	6.32071	5.76184	7.66733	0	0	0	NA	NA	0	0	0	NA	NA	0.0280374	0.19194	0	6.84588	6.32071
YP_001177494	MFS Antibiotic Efflux	3.71424	0.193192	0.505435	7.34861	2.51006	0.947765	6.88842	0.134146	1.28945	0	9.61224	0.295727	0.732782	5.31067	1.31498	7.24727	2.59802	0.0186916	0.15656	0	8.37594	8.37594
YP_001186705	RND Antibiotic Efflux	0	0	0	NA	NA	NA	NA	0	0	0	NA	NA	0	0	0	NA	NA	0	0	0	NA	NA
YP_001187667	Other ARG	0.00148312	0	0.00543478	0.272894	0.230429	0.152039	0.372516	0.0121951	0.000898168	0	0.0736498	0.0736498	0.00550964	0.00205243	0	0.372516	0.372516	0	0	0	NA	NA
YP_001187672	RND Antibiotic Efflux	0	0	0	NA	NA	NA	NA	0	0	0	NA	NA	0	0	0	NA	NA	0	0	0	NA	NA
YP_001220608	Tetracycline Efflux	0	0	0	NA	NA	NA	NA	0	0	0	NA	NA	0	0	0	NA	NA	0	0	0	NA	NA
YP_001252958	Other ARG	0	0	0	NA	NA	NA	NA	0	0	0	NA	NA	0	0	0	NA	NA	0	0	0	NA	NA
YP_001266290	RND Antibiotic Efflux	0	0	0	NA	NA	NA	NA	0	0	0	NA	NA	0	0	0	NA	NA	0	0	0	NA	NA
YP_001308137	Other ARG	0	0	0	NA	NA	NA	NA	0	0	0	NA	NA	0	0	0	NA	NA	0	0	0	NA	NA
YP_001334578	ABC Antibiotic Efflux	0.564739	0	0.248188	2.27544	0.445724	0.251443	1.1541	0.0243902	0.00139878	0	0.05735	0.05735	0.336088	0.384295	0	1.14344	0.376903	0.121495	1.60861	0	13.2401	6.96412
YP_001345920	RND Antibiotic Efflux	0	0	0	NA	NA	NA	NA	0	0	0	NA	NA	0	0	0	NA	NA	0	0	0	NA	NA
YP_001348697	Other ARG	0.00110274	0	0.00181159	0.608712	0.608712	0.608712	0.608712	0	0	0	NA	NA	0.00275482	0.00167689	0	0.608712	0.608712	0	0	0	NA	NA
YP_001373621	ABC Antibiotic Efflux	0	0	0	NA	NA	NA	NA	0	0	0	NA	NA	0	0	0	NA	NA	0	0	0	NA	NA
YP_001374841	Other ARG	0	0	0	NA	NA	NA	NA	0	0	0	NA	NA	0	0	0	NA	NA	0	0	0	NA	NA
YP_001389621	Streptogramin Resistance	0	0	0	NA	NA	NA	NA	0	0	0	NA	NA	0	0	0	NA	NA	0	0	0	NA	NA
YP_001395695	Other ARG	0.0286285	0	0.00181159	15.8029	15.8029	15.8029	15.8029	0	0	0	NA	NA	0	0	0	NA	NA	0.00934579	0.147691	0	15.8029	15.8029
YP_001396002	MFS Antibiotic Efflux	3.05984	0	0.46558	6.5721	1.95346	0.742584	6.40135	0.634146	5.72238	0.354835	9.02375	2.28736	0.561983	3.32859	0.442106	5.92294	1.78222	0.00934579	0.107617	0	11.5151	11.5151
YP_001416709	Other ARG	0	0	0	NA	NA	NA	NA	0	0	0	NA	NA	0	0	0	NA	NA	0	0	0	NA	NA
YP_001420711	Other ARG	0	0	0	NA	NA	NA	NA	0	0	0	NA	NA	0	0	0	NA	NA	0	0	0	NA	NA
YP_001420884	SMR Antibiotic Efflux	0	0	0	NA	NA	NA	NA	0	0	0	NA	NA	0	0	0	NA	NA	0	0	0	NA	NA
YP_001420885	SMR Antibiotic Efflux	0	0	0	NA	NA	NA	NA	0	0	0	NA	NA	0	0	0	NA	NA	0	0	0	NA	NA
YP_001422387	Other ARG	0.000703105	0	0.00181159	0.388114	0.388114	0.388114	0.388114	0	0	0	NA	NA	0.00275482	0.00106918	0	0.388114	0.388114	0	0	0	NA	NA
YP_001434323	Other ARG	0	0	0	NA	NA	NA	NA	0	0	0	NA	NA	0	0	0	NA	NA	0	0	0	NA	NA
YP_001436507	RND Antibiotic Efflux	0.113527	0	0.0144928	7.83333	6.15279	3.9268	9.935	0	0	0	NA	NA	0	0	0	NA	NA	0.0747664	0.58567	0	7.83333	6.15279
YP_001437965	Class C Beta-Lactamase	0	0	0	NA	NA	NA	NA	0	0	0	NA	NA	0	0	0	NA	NA	0	0	0	NA	NA
YP_001438116	MFS Antibiotic Efflux	0.0828819	0	0.00905797	9.15017	5.46744	3.95623	12.5964	0	0	0	NA	NA	0	0	0	NA	NA	0.046729	0.427578	0	9.15017	5.46744
YP_001438541	ABC Antibiotic Efflux	0.049585	0	0.00905797	5.47418	6.08072	5.59081	6.25605	0	0	0	NA	NA	0	0	0	NA	NA	0.046729	0.255803	0	5.47418	6.08072
YP_001438873	RND Antibiotic Efflux	0.0137205	0	0.00181159	7.57373	7.57373	7.57373	7.57373	0	0	0	NA	NA	0	0	0	NA	NA	0.00934579	0.0707826	0	7.57373	7.57373
YP_001451669	MFS Antibiotic Efflux	0.0100196	0	0.00181159	5.53083	5.53083	5.53083	5.53083	0	0	0	NA	NA	0	0	0	NA	NA	0.00934579	0.05169	0	5.53083	5.53083
YP_001457897	MFS Antibiotic Efflux	3.76257	0.310588	0.592391	6.35149	1.59617	0.479748	5.68164	0.280488	1.71895	0	6.12841	0.131715	0.826446	5.27671	1.0501	6.38482	1.69429	0.0373832	0.191936	0	5.13428	5.2658
YP_001468286	Quinolone Resistance	0.509933	0	0.0851449	5.989	1.01945	0.617197	4.34272	0	0	0	NA	NA	0.129477	0.775435	0	5.989	1.01945	0	0	0	NA	NA
YP_001477377	MFS Antibiotic Efflux	0.0143696	0	0.00362319	3.96602	3.96602	3.73	4.20203	0	0	0	NA	NA	0	0	0	NA	NA	0.0186916	0.0741311	0	3.96602	3.96602
YP_001477378	MFS Antibiotic Efflux	0.0357558	0	0.00724638	4.9343	5.19276	4.54746	5.5796	0	0	0	NA	NA	0	0	0	NA	NA	0.0373832	0.18446	0	4.9343	5.19276
YP_001478290	Quinolone Resistance	0	0	0	NA	NA	NA	NA	0	0	0	NA	NA	0	0	0	NA	NA	0	0	0	NA	NA
YP_001478502	Class C Beta-Lactamase	0	0	0	NA	NA	NA	NA	0	0	0	NA	NA	0	0	0	NA	NA	0	0	0	NA	NA
YP_001480516	Other ARG	2.35376	0.184157	0.548913	4.28803	1.47828	0.42297	3.9952	0.292683	1.12818	0	3.85462	0.144216	0.768595	3.32441	0.760965	4.32531	1.73285	0	0	0	NA	NA
YP_001486998	MFS Antibiotic Efflux	0	0	0	NA	NA	NA	NA	0	0	0	NA	NA	0	0	0	NA	NA	0	0	0	NA	NA
YP_001487997	Other ARG	0	0	0	NA	NA	NA	NA	0	0	0	NA	NA	0	0	0	NA	NA	0	0	0	NA	NA
YP_001527590	Other ARG	0	0	0	NA	NA	NA	NA	0	0	0	NA	NA	0	0	0	NA	NA	0	0	0	NA	NA
YP_001563294	Other ARG	0	0	0	NA	NA	NA	NA	0	0	0	NA	NA	0	0	0	NA	NA	0	0	0	NA	NA
YP_001572363	RND Antibiotic Efflux	0.00949034	0	0.00181159	5.23867	5.23867	5.23867	5.23867	0	0	0	NA	NA	0	0	0	NA	NA	0.00934579	0.0489595	0	5.23867	5.23867
YP_001598107	Tetracycline Efflux	2.80838	0	0.302536	9.28277	2.23117	0.695023	7.32848	0.0365854	0.0177482	0	0.485118	0.474197	0.410468	3.58346	0	8.73017	1.8459	0.140187	2.3175	0	16.5315	10.8864
YP_001616633	Other ARG	0	0	0	NA	NA	NA	NA	0	0	0	NA	NA	0	0	0	NA	NA	0	0	0	NA	NA
YP_001644752	Other ARG	0.00130537	0	0.00543478	0.240187	0.210798	0.198056	0.267623	0	0	0	NA	NA	0.00826446	0.00198502	0	0.240187	0.210798	0	0	0	NA	NA
YP_001668663	RND Antibiotic Efflux	0	0	0	NA	NA	NA	NA	0	0	0	NA	NA	0	0	0	NA	NA	0	0	0	NA	NA
YP_001694417	MFS Antibiotic Efflux	0.0343358	0	0.00724638	4.73834	2.49	1.93749	5.29086	0	0	0	NA	NA	0.00826446	0.0184187	0	2.22866	2.01466	0.00934579	0.114649	0	12.2674	12.2674
YP_001696597	Other ARG	0	0	0	NA	NA	NA	NA	0	0	0	NA	NA	0	0	0	NA	NA	0	0	0	NA	NA
YP_001700011	Other ARG	0	0	0	NA	NA	NA	NA	0	0	0	NA	NA	0	0	0	NA	NA	0	0	0	NA	NA
YP_001713702	RND Antibiotic Efflux	0	0	0	NA	NA	NA	NA	0	0	0	NA	NA	0	0	0	NA	NA	0	0	0	NA	NA
YP_001713703	RND Antibiotic Efflux	0	0	0	NA	NA	NA	NA	0	0	0	NA	NA	0	0	0	NA	NA	0	0	0	NA	NA
YP_001713704	RND Antibiotic Efflux	0	0	0	NA	NA	NA	NA	0	0	0	NA	NA	0	0	0	NA	NA	0	0	0	NA	NA
YP_001715353	Antibiotic Target	0	0	0	NA	NA	NA	NA	0	0	0	NA	NA	0	0	0	NA	NA	0	0	0	NA	NA
YP_001715362	Class A Beta-Lactamase	0	0	0	NA	NA	NA	NA	0	0	0	NA	NA	0	0	0	NA	NA	0	0	0	NA	NA
YP_001764893	RND Antibiotic Efflux	0.000708622	0	0.00362319	0.19558	0.19558	0.150104	0.241056	0.0121951	0.00127594	0	0.104627	0.104627	0.00275482	0.000789343	0	0.286532	0.286532	0	0	0	NA	NA
YP_001797193	Other ARG	0	0	0	NA	NA	NA	NA	0	0	0	NA	NA	0	0	0	NA	NA	0	0	0	NA	NA
YP_001798653	Tetracycline Ribosomal Protection	0.00890406	0	0.00724638	1.22876	1.01964	0.8714	1.377	0	0	0	NA	NA	0.0110193	0.0135401	0	1.22876	1.01964	0	0	0	NA	NA
YP_001812918	Other ARG	0	0	0	NA	NA	NA	NA	0	0	0	NA	NA	0	0	0	NA	NA	0	0	0	NA	NA
YP_001816601	Antibiotic Target	1.59039	0	0.206522	7.70084	1.29653	0.421617	3.54022	0.0365854	0.0146036	0	0.399164	0.208919	0.30303	2.34528	0	7.73942	1.33563	0.00934579	0.237026	0	25.3618	25.3618
YP_001821804	Aminoglycoside Acetyltransferase	0	0	0	NA	NA	NA	NA	0	0	0	NA	NA	0	0	0	NA	NA	0	0	0	NA	NA
YP_001826640	MFS Antibiotic Efflux	0	0	0	NA	NA	NA	NA	0	0	0	NA	NA	0	0	0	NA	NA	0	0	0	NA	NA
YP_001834888	Tetracycline Ribosomal Protection	3.32796	0.625843	0.592391	5.61784	2.34133	0.983623	5.21687	0.402439	0.633564	0	1.57431	0.388133	0.749311	4.55589	1.40361	6.08011	2.4263	0.205607	1.22701	0	5.96774	4.46941
YP_001836040	rRNA Methyltransferase	51.3717	35.7672	0.813406	63.1563	48.3822	21.8076	87.7906	0.865854	9.33069	2.66844	10.7763	5.08096	1	74.9867	60.706	74.9867	60.706	0.140187	3.47559	0	24.7925	17.1923
YP_001844878	Aminoglycoside Phosphotransferase	0.0178691	0	0.00181159	9.86374	9.86374	9.86374	9.86374	0	0	0	NA	NA	0	0	0	NA	NA	0.00934579	0.0921845	0	9.86374	9.86374
YP_001896735	Other ARG	0	0	0	NA	NA	NA	NA	0	0	0	NA	NA	0	0	0	NA	NA	0	0	0	NA	NA
YP_001906372	Other ARG	0	0	0	NA	NA	NA	NA	0	0	0	NA	NA	0	0	0	NA	NA	0	0	0	NA	NA
YP_001921729	Other ARG	0	0	0	NA	NA	NA	NA	0	0	0	NA	NA	0	0	0	NA	NA	0	0	0	NA	NA
YP_001928076	Class D Beta-Lactamase	0	0	0	NA	NA	NA	NA	0	0	0	NA	NA	0	0	0	NA	NA	0	0	0	NA	NA
YP_001965484	Aminoglycoside Nucleotidyltransferase	8.71582	4.93378	0.791667	11.0095	6.66346	3.0009	15.4262	0.841463	3.3249	1.50113	3.95133	1.86907	0.947658	11.0904	6.70985	11.703	7.33171	0.224299	4.79134	0	21.3614	16.1899
YP_001965795	Chloramphenicol Acetyltransferase CAT	0	0	0	NA	NA	NA	NA	0	0	0	NA	NA	0	0	0	NA	NA	0	0	0	NA	NA
YP_001966009	Tetracycline Efflux	0.679428	0	0.141304	4.80826	2.59384	1.11436	5.0659	0.0121951	0.0232247	0	1.90443	1.90443	0.206612	1.00996	0	4.8882	2.55156	0.0186916	0.0609807	0	3.26247	3.26247
YP_001967743	Tetracycline Ribosomal Protection	0.154977	0	0.0797101	1.94425	0.727325	0.410773	1.71653	0	0	0	NA	NA	0.121212	0.235667	0	1.94425	0.727325	0	0	0	NA	NA
YP_001969930	Antibiotic Target	4.85886	0.20952	0.518116	9.37794	2.73229	0.983993	8.89766	0.170732	0.236716	0	1.38648	0.264123	0.694215	6.08206	1.10365	8.76106	2.60027	0.186916	4.25135	0	22.7447	18.5787
YP_002040143	ABC Antibiotic Efflux	0	0	0	NA	NA	NA	NA	0	0	0	NA	NA	0	0	0	NA	NA	0	0	0	NA	NA
YP_002115369	Other ARG	0.0392677	0	0.067029	0.585832	0.273261	0.164604	0.339475	0.0609756	0.00432697	0	0.0709624	0.0599146	0.0826446	0.0242785	0	0.29377	0.280108	0.0186916	0.116896	0	6.25392	6.25392
YP_002235153	RND Antibiotic Efflux	0	0	0	NA	NA	NA	NA	0	0	0	NA	NA	0	0	0	NA	NA	0	0	0	NA	NA
YP_002239313	MFS Antibiotic Efflux	0.634586	0	0.168478	3.76657	1.21797	0.469018	2.78085	0.0121951	0.0030834	0	0.252839	0.252839	0.236915	0.631444	0	2.66528	1.04579	0.0560748	1.1292	0	20.1374	15.3514
YP_002258163	RND Antibiotic Efflux	0	0	0	NA	NA	NA	NA	0	0	0	NA	NA	0	0	0	NA	NA	0	0	0	NA	NA
YP_002269113	RND Antibiotic Efflux	0.231082	0	0.0833333	2.77298	2.13144	0.679162	4.02935	0	0	0	NA	NA	0.123967	0.337919	0	2.72588	1.82302	0.00934579	0.0457237	0	4.89243	4.89243
YP_002315561	Other ARG	0	0	0	NA	NA	NA	NA	0	0	0	NA	NA	0	0	0	NA	NA	0	0	0	NA	NA
YP_002317674	Antibiotic Target	2.65779	0	0.355072	7.48519	1.05579	0.21797	4.20037	0.0365854	0.0138542	0	0.378682	0.189016	0.490358	3.46919	0	7.0748	0.835466	0.140187	1.93128	0	13.7764	11.7402
YP_002332855	Quinolone Resistance	0.000384164	0	0.00181159	0.212058	0.212058	0.212058	0.212058	0	0	0	NA	NA	0.00275482	0.000584183	0	0.212058	0.212058	0	0	0	NA	NA
YP_002333392	Glycopeptide Resistance	0.000635926	0	0.00181159	0.351031	0.351031	0.351031	0.351031	0	0	0	NA	NA	0.00275482	0.000967027	0	0.351031	0.351031	0	0	0	NA	NA
YP_002382193	ABC Antibiotic Efflux	4.13506	0.350039	0.597826	6.91682	2.304	0.547249	6.59817	0.243902	1.0804	0	4.42965	0.133009	0.84022	5.9925	1.68111	7.13206	2.50776	0.046729	0.174586	0	3.73614	3.03567
YP_002382998	MFS Antibiotic Efflux	3.08475	0	0.472826	6.52407	1.69869	0.69696	5.40073	0.146341	0.778921	0	5.32263	0.171688	0.639118	3.99236	0.682682	6.24667	1.62316	0.158879	1.77273	0	11.1578	8.45152
YP_002384137	RND Antibiotic Efflux	0.000602552	0	0.00181159	0.332609	0.332609	0.332609	0.332609	0	0	0	NA	NA	0.00275482	0.000916277	0	0.332609	0.332609	0	0	0	NA	NA
YP_002384189	MFS Antibiotic Efflux	1.94415	0	0.297101	6.54371	1.87895	0.55087	6.16578	0.0365854	0.0248579	0	0.67945	0.178878	0.404959	2.44714	0	6.04294	1.58381	0.130841	1.70859	0	13.0585	9.33133
YP_002385298	RND Antibiotic Efflux	0.00209121	0	0.00181159	1.15435	1.15435	1.15435	1.15435	0	0	0	NA	NA	0.00275482	0.00318002	0	1.15435	1.15435	0	0	0	NA	NA
YP_002385300	RND Antibiotic Efflux	0.000573396	0	0.00181159	0.316515	0.316515	0.316515	0.316515	0	0	0	NA	NA	0.00275482	0.000871941	0	0.316515	0.316515	0	0	0	NA	NA
YP_002394666	Quinolone Resistance	0	0	0	NA	NA	NA	NA	0	0	0	NA	NA	0	0	0	NA	NA	0	0	0	NA	NA
YP_002398143	SMR Antibiotic Efflux	1.98314	0	0.40942	4.84378	0.875929	0.290107	3.55298	0.170732	0.0386489	0	0.226372	0.141067	0.548209	2.23468	0.198689	4.07632	0.875526	0.121495	2.61997	0	21.5643	17.4556
YP_002421432	Other ARG	0	0	0	NA	NA	NA	NA	0	0	0	NA	NA	0	0	0	NA	NA	0	0	0	NA	NA
YP_002434803	Other ARG	0	0	0	NA	NA	NA	NA	0	0	0	NA	NA	0	0	0	NA	NA	0	0	0	NA	NA
YP_002452159	Glycopeptide Resistance	0	0	0	NA	NA	NA	NA	0	0	0	NA	NA	0	0	0	NA	NA	0	0	0	NA	NA
YP_002479998	Other ARG	0	0	0	NA	NA	NA	NA	0	0	0	NA	NA	0	0	0	NA	NA	0	0	0	NA	NA
YP_002527555	Macrolide Resistance	0	0	0	NA	NA	NA	NA	0	0	0	NA	NA	0	0	0	NA	NA	0	0	0	NA	NA
YP_002559372	Aminoglycoside Acetyltransferase	9.38659	4.77534	0.673913	13.9285	9.03543	4.70587	16.5329	0.109756	0.121521	0	1.10719	0.369715	0.997245	14.232	9.38732	14.2713	9.42494	0.00934579	0.0488226	0	5.22401	5.22401
YP_002559849	Other ARG	0	0	0	NA	NA	NA	NA	0	0	0	NA	NA	0	0	0	NA	NA	0	0	0	NA	NA
YP_002633428	Other ARG	0	0	0	NA	NA	NA	NA	0	0	0	NA	NA	0	0	0	NA	NA	0	0	0	NA	NA
YP_002633439	Gene Modulating Antibiotic Efflux	0	0	0	NA	NA	NA	NA	0	0	0	NA	NA	0	0	0	NA	NA	0	0	0	NA	NA
YP_002640141	MFS Antibiotic Efflux	1.50568	0	0.360507	4.17656	1.18398	0.390156	3.65208	0.109756	0.0316228	0	0.288119	0.14481	0.523416	2.28249	0.170929	4.36075	1.27342	0	0	0	NA	NA
YP_002773891	Other ARG	0.152913	0	0.141304	1.08215	0.425134	0.192808	1.02809	0.158537	0.0466523	0	0.294268	0.174761	0.179063	0.22199	0	1.23973	0.458251	0	0	0	NA	NA
YP_002775228	Other ARG	0	0	0	NA	NA	NA	NA	0	0	0	NA	NA	0	0	0	NA	NA	0	0	0	NA	NA
YP_002800019	Other ARG	0	0	0	NA	NA	NA	NA	0	0	0	NA	NA	0	0	0	NA	NA	0	0	0	NA	NA
YP_002886367	Other ARG	0	0	0	NA	NA	NA	NA	0	0	0	NA	NA	0	0	0	NA	NA	0	0	0	NA	NA
YP_002890644	Other ARG	0	0	0	NA	NA	NA	NA	0	0	0	NA	NA	0	0	0	NA	NA	0	0	0	NA	NA
YP_002918846	MFS Antibiotic Efflux	0.846834	0	0.226449	3.73962	1.02041	0.44124	2.72759	0.0121951	0.00300226	0	0.246185	0.246185	0.325069	0.947642	0	2.9152	0.923149	0.0560748	1.15152	0	20.5354	16.524
YP_002929946	Other ARG	0.320993	0	0.117754	2.72597	1.38082	0.499693	3.83373	0.134146	0.0636828	0	0.474726	0.237311	0.126722	0.296593	0	2.3405	1.40184	0.0747664	0.600965	0	8.03791	7.48802
YP_002931998	Other ARG	0.0101162	0	0.00181159	5.58417	5.58417	5.58417	5.58417	0	0	0	NA	NA	0	0	0	NA	NA	0.00934579	0.0521885	0	5.58417	5.58417
YP_002932544	RND Antibiotic Efflux	0.00399077	0	0.00181159	2.2029	2.2029	2.2029	2.2029	0	0	0	NA	NA	0	0	0	NA	NA	0.00934579	0.0205879	0	2.2029	2.2029
YP_002937728	Other ARG	1.80432	0	0.342391	5.26977	2.73603	0.811956	6.26335	0.865854	2.57632	0.808291	2.97547	1.31261	0.269972	1.26456	0	4.68404	3.02067	0.186916	3.04386	0	16.2846	12.1991
YP_002939420	Glycopeptide Resistance	3.48188	0.467512	0.557971	6.24026	1.95424	0.748564	6.31458	0.756098	1.0765	0.509151	1.42375	0.81866	0.633609	3.24892	0.768518	5.12764	2.16214	0.149533	6.1156	0	40.8981	30.2263
YP_049275	RND Antibiotic Efflux	0.0572543	0	0.0181159	3.16043	2.65045	1.76918	4.43717	0	0	0	NA	NA	0	0	0	NA	NA	0.0934579	0.295368	0	3.16043	2.65045
YP_069175	rRNA Methyltransferase	0	0	0	NA	NA	NA	NA	0	0	0	NA	NA	0	0	0	NA	NA	0	0	0	NA	NA
YP_078703	Other ARG	0	0	0	NA	NA	NA	NA	0	0	0	NA	NA	0	0	0	NA	NA	0	0	0	NA	NA
YP_080399	Other ARG	0.000913625	0	0.00181159	0.504321	0.504321	0.504321	0.504321	0	0	0	NA	NA	0.00275482	0.00138931	0	0.504321	0.504321	0	0	0	NA	NA
YP_106067	RND Antibiotic Efflux	0	0	0	NA	NA	NA	NA	0	0	0	NA	NA	0	0	0	NA	NA	0	0	0	NA	NA
YP_152755	MFS Antibiotic Efflux	0.223565	0	0.0289855	7.713	6.50067	4.55148	11.0297	0	0	0	NA	NA	0.00826446	0.0100873	0	1.22057	0.346962	0.121495	1.11912	0	9.21125	7.78861
YP_157958	Other ARG	0	0	0	NA	NA	NA	NA	0	0	0	NA	NA	0	0	0	NA	NA	0	0	0	NA	NA
YP_176746	Other ARG	0	0	0	NA	NA	NA	NA	0	0	0	NA	NA	0	0	0	NA	NA	0	0	0	NA	NA
YP_185297	MATE Antibiotic Efflux	0.000787204	0	0.00181159	0.434537	0.434537	0.434537	0.434537	0	0	0	NA	NA	0.00275482	0.00119707	0	0.434537	0.434537	0	0	0	NA	NA
YP_187539	Aminoglycoside Phosphotransferase	2.04565	0	0.480072	4.26113	1.21421	0.460692	3.32965	0.731707	2.28513	0.535273	3.12301	0.941186	0.539945	1.68011	0.238487	3.11163	1.21255	0.0841121	3.10223	0	36.8821	7.62644
YP_195816	Tetracycline Efflux	0.773126	0	0.172101	4.49227	1.19383	0.42814	5.54979	0.0365854	0.00591724	0	0.161738	0.135853	0.225895	0.775815	0	3.4344	1.07435	0.0934579	1.35196	0	14.4659	8.42773
YP_209353	Antibiotic Target	0.427183	0	0.067029	6.37311	0.530761	0.166352	1.21327	0	0	0	NA	NA	0.101928	0.6496	0	6.37311	0.530761	0	0	0	NA	NA
YP_233000	Rifamycin Resistance	0	0	0	NA	NA	NA	NA	0	0	0	NA	NA	0	0	0	NA	NA	0	0	0	NA	NA
YP_245409	Class A Beta-Lactamase	0	0	0	NA	NA	NA	NA	0	0	0	NA	NA	0	0	0	NA	NA	0	0	0	NA	NA
YP_245472	Class A Beta-Lactamase	0	0	0	NA	NA	NA	NA	0	0	0	NA	NA	0	0	0	NA	NA	0	0	0	NA	NA
YP_251227	rRNA Methyltransferase	0.0660727	0	0.00724638	9.11803	8.05768	5.25813	11.9176	0	0	0	NA	NA	0	0	0	NA	NA	0.0373832	0.340861	0	9.11803	8.05768
YP_254114	Gene Modulating Antibiotic Efflux	0	0	0	NA	NA	NA	NA	0	0	0	NA	NA	0	0	0	NA	NA	0	0	0	NA	NA
YP_254125	Other ARG	0	0	0	NA	NA	NA	NA	0	0	0	NA	NA	0	0	0	NA	NA	0	0	0	NA	NA
YP_261151	Class C Beta-Lactamase	0	0	0	NA	NA	NA	NA	0	0	0	NA	NA	0	0	0	NA	NA	0	0	0	NA	NA
YP_264987	Other ARG	0	0	0	NA	NA	NA	NA	0	0	0	NA	NA	0	0	0	NA	NA	0	0	0	NA	NA
YP_271816	rRNA Methyltransferase	0.00123127	0	0.00181159	0.679663	0.679663	0.679663	0.679663	0	0	0	NA	NA	0.00275482	0.00187235	0	0.679663	0.679663	0	0	0	NA	NA
YP_274443	Other ARG	0	0	0	NA	NA	NA	NA	0	0	0	NA	NA	0	0	0	NA	NA	0	0	0	NA	NA
YP_277581	Other ARG	0	0	0	NA	NA	NA	NA	0	0	0	NA	NA	0	0	0	NA	NA	0	0	0	NA	NA
YP_298289	RND Antibiotic Efflux	0	0	0	NA	NA	NA	NA	0	0	0	NA	NA	0	0	0	NA	NA	0	0	0	NA	NA
YP_302016	Other ARG	0	0	0	NA	NA	NA	NA	0	0	0	NA	NA	0	0	0	NA	NA	0	0	0	NA	NA
YP_302113	Gene Modulating Antibiotic Efflux	0	0	0	NA	NA	NA	NA	0	0	0	NA	NA	0	0	0	NA	NA	0	0	0	NA	NA
YP_302125	Other ARG	0	0	0	NA	NA	NA	NA	0	0	0	NA	NA	0	0	0	NA	NA	0	0	0	NA	NA
YP_302230	MATE Antibiotic Efflux	0	0	0	NA	NA	NA	NA	0	0	0	NA	NA	0	0	0	NA	NA	0	0	0	NA	NA
YP_310429	MFS Antibiotic Efflux	3.51022	0.211835	0.547101	6.41603	2.21608	0.561319	5.82542	0.231707	1.21644	0	5.2499	0.186975	0.760331	4.90404	1.21189	6.44988	2.276	0.0654206	0.539479	0	8.24632	6.49335
YP_316450	Other ARG	0	0	0	NA	NA	NA	NA	0	0	0	NA	NA	0	0	0	NA	NA	0	0	0	NA	NA
YP_348389	RND Antibiotic Efflux	0	0	0	NA	NA	NA	NA	0	0	0	NA	NA	0	0	0	NA	NA	0	0	0	NA	NA
YP_349555	Other ARG	0.000255833	0	0.00181159	0.14122	0.14122	0.14122	0.14122	0	0	0	NA	NA	0.00275482	0.000389035	0	0.14122	0.14122	0	0	0	NA	NA
YP_403947	ABC Antibiotic Efflux	2.79512	0.202125	0.547101	5.10895	1.38817	0.400233	4.95407	0.158537	0.265401	0	1.67407	0.0687513	0.699725	3.03275	0.43846	4.33421	1.08002	0.327103	3.92758	0	12.0072	8.79292
YP_405004	RND Antibiotic Efflux	4.53196	0.331797	0.536232	8.45149	2.3345	0.642094	7.66448	0.121951	1.89247	0	15.5182	0.2479	0.663912	4.88147	0.57074	7.35259	1.77739	0.420561	5.36902	0	12.7663	9.09755
YP_410370	RND Antibiotic Efflux	3.54562	0	0.429348	8.25816	2.62443	0.873672	7.26549	0.0853659	0.460326	0	5.3924	0.255138	0.550964	3.95066	0.287	7.17044	2.10852	0.280374	4.53598	0	16.1783	11.938
YP_415591	Tetracycline Efflux	0.00131012	0	0.00362319	0.361593	0.361593	0.208788	0.514397	0	0	0	NA	NA	0.00550964	0.00199225	0	0.361593	0.361593	0	0	0	NA	NA
YP_442964	RND Antibiotic Efflux	0	0	0	NA	NA	NA	NA	0	0	0	NA	NA	0	0	0	NA	NA	0	0	0	NA	NA
YP_453937	Other ARG	0	0	0	NA	NA	NA	NA	0	0	0	NA	NA	0	0	0	NA	NA	0	0	0	NA	NA
YP_454364	RND Antibiotic Efflux	0.0793746	0	0.0163043	4.86831	2.13417	1.95976	8.77817	0	0	0	NA	NA	0	0	0	NA	NA	0.0841121	0.409484	0	4.86831	2.13417
YP_473355	Lincosamide Resistance	0.0977464	0	0.00724638	13.489	11.871	0.369443	24.9906	0	0	0	NA	NA	0.0110193	0.148639	0	13.489	11.871	0	0	0	NA	NA
YP_542447	RND Antibiotic Efflux	3.99546	0.238419	0.557971	7.16069	1.85579	0.52675	5.45889	0.243902	1.51472	0	6.21037	0.0768883	0.732782	5.12922	0.817255	6.99966	1.81975	0.205607	2.05026	0	9.9717	7.08247
YP_550152	Other ARG	0.000431379	0	0.00181159	0.238121	0.238121	0.238121	0.238121	0	0	0	NA	NA	0.00275482	0.000655981	0	0.238121	0.238121	0	0	0	NA	NA
YP_561834	Class B Beta-Lactamase	0	0	0	NA	NA	NA	NA	0	0	0	NA	NA	0	0	0	NA	NA	0	0	0	NA	NA
YP_589046	Other ARG	0	0	0	NA	NA	NA	NA	0	0	0	NA	NA	0	0	0	NA	NA	0	0	0	NA	NA
YP_603198	rRNA Methyltransferase	0.0106148	0	0.0108696	0.976558	0.399443	0.294822	1.26034	0.0121951	0.00349383	0	0.286494	0.286494	0.0137741	0.0153522	0	1.11457	0.479082	0	0	0	NA	NA
YP_621023	RND Antibiotic Efflux	0	0	0	NA	NA	NA	NA	0	0	0	NA	NA	0	0	0	NA	NA	0	0	0	NA	NA
YP_672241	Class C Beta-Lactamase	3.06685	0	0.423913	7.23461	2.01045	0.680901	6.56912	0.134146	1.47354	0	10.9846	0.255663	0.578512	4.01278	0.478893	6.93637	1.91589	0.121495	1.07879	0	8.87929	5.63678
YP_691152	MFS Antibiotic Efflux	4.38662	0.162411	0.518116	8.46649	2.65425	0.704879	6.94882	0.195122	1.51494	0	7.76407	0.177452	0.741047	6.32101	1.35019	8.52984	2.85009	0.00934579	0.0249029	0	2.66461	2.66461
YP_698526	Other ARG	0.0458092	0	0.0108696	4.21444	1.37209	0.363817	5.59974	0	0	0	NA	NA	0.0110193	0.00865699	0	0.785622	0.485632	0.0186916	0.206955	0	11.0721	11.0721
YP_776582	RND Antibiotic Efflux	0	0	0	NA	NA	NA	NA	0	0	0	NA	NA	0	0	0	NA	NA	0	0	0	NA	NA
YP_788128	Aminoglycoside Phosphotransferase	0	0	0	NA	NA	NA	NA	0	0	0	NA	NA	0	0	0	NA	NA	0	0	0	NA	NA
YP_790742	RND Antibiotic Efflux	0	0	0	NA	NA	NA	NA	0	0	0	NA	NA	0	0	0	NA	NA	0	0	0	NA	NA
YP_857635	Class C Beta-Lactamase	0	0	0	NA	NA	NA	NA	0	0	0	NA	NA	0	0	0	NA	NA	0	0	0	NA	NA
YP_878662	Other ARG	0	0	0	NA	NA	NA	NA	0	0	0	NA	NA	0	0	0	NA	NA	0	0	0	NA	NA
YP_884847	Aminoglycoside Acetyltransferase	0	0	0	NA	NA	NA	NA	0	0	0	NA	NA	0	0	0	NA	NA	0	0	0	NA	NA
YP_889433	Tetracycline Efflux	0	0	0	NA	NA	NA	NA	0	0	0	NA	NA	0	0	0	NA	NA	0	0	0	NA	NA
YP_894098	Other ARG	0	0	0	NA	NA	NA	NA	0	0	0	NA	NA	0	0	0	NA	NA	0	0	0	NA	NA
YP_906603	Quinolone Resistance	0	0	0	NA	NA	NA	NA	0	0	0	NA	NA	0	0	0	NA	NA	0	0	0	NA	NA
YP_966872	Other ARG	0	0	0	NA	NA	NA	NA	0	0	0	NA	NA	0	0	0	NA	NA	0	0	0	NA	NA
YP_970399	Other ARG	0	0	0	NA	NA	NA	NA	0	0	0	NA	NA	0	0	0	NA	NA	0	0	0	NA	NA
YP_976075	Glycopeptide Resistance	0	0	0	NA	NA	NA	NA	0	0	0	NA	NA	0	0	0	NA	NA	0	0	0	NA	NA
YP_997055	Other ARG	0	0	0	NA	NA	NA	NA	0	0	0	NA	NA	0	0	0	NA	NA	0	0	0	NA	NA
