# Supplementary material for: High-Specificity Targeted Functional Profiling in Microbial Communities with ShortBRED
Source: PLoS Comput Biol. 2015 Dec 18;11(12):e1004557. doi: 10.1371/journal.pcbi.1004557 (PMC4684307; doi:10.1371/journal.pcbi.1004557)
Supplement: S5 Table — Each row in this table represents summary statistics for the abundance of a particular AR class in a genus of bacteria. We used 3,305 bacterial genomes obtained from the Integrated Microbial Genomes database. In "annotated genome" mode, ShortBRED takes a fasta file of open reading frames from the genome, calls USEARCH to build a database, and then checks the markers against the database for hits. (XLSX) [file pcbi.1004557.s015.xlsx]

## Sheet: S5
Table S5 – Summary Statistics of AR ORF Counts in Bacterial Genomes by AR Class
Genus	AR Class	Min	Avg	Median	Max	Total Genomes	Genomes with AR	Genomes Without AR	Prevalence
Abiotrophia	ABC_Antibiotic_Efflux	0	0	0	0	1	0	1	0
Abiotrophia	Aminoglycoside_Acetyltransferase	0	0	0	0	1	0	1	0
Abiotrophia	Aminoglycoside_Nucleotidyltransferase	0	0	0	0	1	0	1	0
Abiotrophia	Aminoglycoside_Phosphotransferase	0	0	0	0	1	0	1	0
Abiotrophia	Antibiotic_Target	0	0	0	0	1	0	1	0
Abiotrophia	Chloramphenicol_Acetyltransferase_CAT	0	0	0	0	1	0	1	0
Abiotrophia	Chloramphenicol_MFS_Efflux_Pump	0	0	0	0	1	0	1	0
Abiotrophia	Chloramphenicol_Phosphotransferase_CPT	0	0	0	0	1	0	1	0
Abiotrophia	Class A Beta-Lactamase	0	0	0	0	1	0	1	0
Abiotrophia	Class B Beta-Lactamase	0	0	0	0	1	0	1	0
Abiotrophia	Class C Beta-Lactamase	0	0	0	0	1	0	1	0
Abiotrophia	Class D Beta-Lactamase	0	0	0	0	1	0	1	0
Abiotrophia	Gene_Modulating_Antibiotic_Efflux	0	0	0	0	1	0	1	0
Abiotrophia	Gene_Modulating_Resistance	0	0	0	0	1	0	1	0
Abiotrophia	Glycopeptide_Resistance	0	0	0	0	1	0	1	0
Abiotrophia	Lincosamide_Resistance	0	0	0	0	1	0	1	0
Abiotrophia	Macrolide_Resistance	0	0	0	0	1	0	1	0
Abiotrophia	MATE_Antibiotic_Efflux	0	0	0	0	1	0	1	0
Abiotrophia	MFS_Antibiotic_Efflux	0	0	0	0	1	0	1	0
Abiotrophia	Other_ARG	0	0	0	0	1	0	1	0
Abiotrophia	Puromycin_Resistance	0	0	0	0	1	0	1	0
Abiotrophia	Quinolone_Resistance	0	0	0	0	1	0	1	0
Abiotrophia	Rifamycin_Resistance	0	0	0	0	1	0	1	0
Abiotrophia	RND_Antibiotic_Efflux	0	0	0	0	1	0	1	0
Abiotrophia	rRNA_Methyltransferase	0	0	0	0	1	0	1	0
Abiotrophia	SMR_Antibiotic_Efflux	0	0	0	0	1	0	1	0
Abiotrophia	Streptogramin_Resistance	0	0	0	0	1	0	1	0
Abiotrophia	Tetracycline_Efflux	0.166667	0.166667	0.166667	0.166667	1	1	0	1
Abiotrophia	Tetracycline_Inactivation	0	0	0	0	1	0	1	0
Abiotrophia	Tetracycline_Other	0	0	0	0	1	0	1	0
Abiotrophia	Tetracycline_Ribosomal_Protection	0	0	0	0	1	0	1	0
Abiotrophia	TotalABR	0.166667	0.166667	0.166667	0.166667	1	1	0	1
Acaryochloris	ABC_Antibiotic_Efflux	0	0	0	0	1	0	1	0
Acaryochloris	Aminoglycoside_Acetyltransferase	0	0	0	0	1	0	1	0
Acaryochloris	Aminoglycoside_Nucleotidyltransferase	0	0	0	0	1	0	1	0
Acaryochloris	Aminoglycoside_Phosphotransferase	0	0	0	0	1	0	1	0
Acaryochloris	Antibiotic_Target	0	0	0	0	1	0	1	0
Acaryochloris	Chloramphenicol_Acetyltransferase_CAT	0	0	0	0	1	0	1	0
Acaryochloris	Chloramphenicol_MFS_Efflux_Pump	0	0	0	0	1	0	1	0
Acaryochloris	Chloramphenicol_Phosphotransferase_CPT	0	0	0	0	1	0	1	0
Acaryochloris	Class A Beta-Lactamase	0	0	0	0	1	0	1	0
Acaryochloris	Class B Beta-Lactamase	0	0	0	0	1	0	1	0
Acaryochloris	Class C Beta-Lactamase	0	0	0	0	1	0	1	0
Acaryochloris	Class D Beta-Lactamase	0	0	0	0	1	0	1	0
Acaryochloris	Gene_Modulating_Antibiotic_Efflux	0	0	0	0	1	0	1	0
Acaryochloris	Gene_Modulating_Resistance	0	0	0	0	1	0	1	0
Acaryochloris	Glycopeptide_Resistance	0	0	0	0	1	0	1	0
Acaryochloris	Lincosamide_Resistance	0	0	0	0	1	0	1	0
Acaryochloris	Macrolide_Resistance	0	0	0	0	1	0	1	0
Acaryochloris	MATE_Antibiotic_Efflux	0	0	0	0	1	0	1	0
Acaryochloris	MFS_Antibiotic_Efflux	0	0	0	0	1	0	1	0
Acaryochloris	Other_ARG	0	0	0	0	1	0	1	0
Acaryochloris	Puromycin_Resistance	0	0	0	0	1	0	1	0
Acaryochloris	Quinolone_Resistance	0	0	0	0	1	0	1	0
Acaryochloris	Rifamycin_Resistance	0	0	0	0	1	0	1	0
Acaryochloris	RND_Antibiotic_Efflux	0	0	0	0	1	0	1	0
Acaryochloris	rRNA_Methyltransferase	0	0	0	0	1	0	1	0
Acaryochloris	SMR_Antibiotic_Efflux	0	0	0	0	1	0	1	0
Acaryochloris	Streptogramin_Resistance	0	0	0	0	1	0	1	0
Acaryochloris	Tetracycline_Efflux	0	0	0	0	1	0	1	0
Acaryochloris	Tetracycline_Inactivation	0	0	0	0	1	0	1	0
Acaryochloris	Tetracycline_Other	0	0	0	0	1	0	1	0
Acaryochloris	Tetracycline_Ribosomal_Protection	0	0	0	0	1	0	1	0
Acaryochloris	TotalABR	0	0	0	0	1	0	1	0
Acetivibrio	ABC_Antibiotic_Efflux	0	0	0	0	1	0	1	0
Acetivibrio	Aminoglycoside_Acetyltransferase	0	0	0	0	1	0	1	0
Acetivibrio	Aminoglycoside_Nucleotidyltransferase	0	0	0	0	1	0	1	0
Acetivibrio	Aminoglycoside_Phosphotransferase	0	0	0	0	1	0	1	0
Acetivibrio	Antibiotic_Target	0	0	0	0	1	0	1	0
Acetivibrio	Chloramphenicol_Acetyltransferase_CAT	0	0	0	0	1	0	1	0
Acetivibrio	Chloramphenicol_MFS_Efflux_Pump	0	0	0	0	1	0	1	0
Acetivibrio	Chloramphenicol_Phosphotransferase_CPT	0	0	0	0	1	0	1	0
Acetivibrio	Class A Beta-Lactamase	0	0	0	0	1	0	1	0
Acetivibrio	Class B Beta-Lactamase	0	0	0	0	1	0	1	0
Acetivibrio	Class C Beta-Lactamase	0	0	0	0	1	0	1	0
Acetivibrio	Class D Beta-Lactamase	0	0	0	0	1	0	1	0
Acetivibrio	Gene_Modulating_Antibiotic_Efflux	0	0	0	0	1	0	1	0
Acetivibrio	Gene_Modulating_Resistance	0	0	0	0	1	0	1	0
Acetivibrio	Glycopeptide_Resistance	0	0	0	0	1	0	1	0
Acetivibrio	Lincosamide_Resistance	0	0	0	0	1	0	1	0
Acetivibrio	Macrolide_Resistance	0	0	0	0	1	0	1	0
Acetivibrio	MATE_Antibiotic_Efflux	0	0	0	0	1	0	1	0
Acetivibrio	MFS_Antibiotic_Efflux	0	0	0	0	1	0	1	0
Acetivibrio	Other_ARG	0	0	0	0	1	0	1	0
Acetivibrio	Puromycin_Resistance	0	0	0	0	1	0	1	0
Acetivibrio	Quinolone_Resistance	0	0	0	0	1	0	1	0
Acetivibrio	Rifamycin_Resistance	0	0	0	0	1	0	1	0
Acetivibrio	RND_Antibiotic_Efflux	0	0	0	0	1	0	1	0
Acetivibrio	rRNA_Methyltransferase	0	0	0	0	1	0	1	0
Acetivibrio	SMR_Antibiotic_Efflux	0	0	0	0	1	0	1	0
Acetivibrio	Streptogramin_Resistance	0	0	0	0	1	0	1	0
Acetivibrio	Tetracycline_Efflux	0	0	0	0	1	0	1	0
Acetivibrio	Tetracycline_Inactivation	0	0	0	0	1	0	1	0
Acetivibrio	Tetracycline_Other	0	0	0	0	1	0	1	0
Acetivibrio	Tetracycline_Ribosomal_Protection	0	0	0	0	1	0	1	0
Acetivibrio	TotalABR	0	0	0	0	1	0	1	0
Acetobacter	ABC_Antibiotic_Efflux	0	0	0	0	10	0	10	0
Acetobacter	Aminoglycoside_Acetyltransferase	0	0	0	0	10	0	10	0
Acetobacter	Aminoglycoside_Nucleotidyltransferase	0	0	0	0	10	0	10	0
Acetobacter	Aminoglycoside_Phosphotransferase	0	0	0	0	10	0	10	0
Acetobacter	Antibiotic_Target	0	0	0	0	10	0	10	0
Acetobacter	Chloramphenicol_Acetyltransferase_CAT	0	0	0	0	10	0	10	0
Acetobacter	Chloramphenicol_MFS_Efflux_Pump	0	0	0	0	10	0	10	0
Acetobacter	Chloramphenicol_Phosphotransferase_CPT	0	0	0	0	10	0	10	0
Acetobacter	Class A Beta-Lactamase	0	0	0	0	10	0	10	0
Acetobacter	Class B Beta-Lactamase	0	0	0	0	10	0	10	0
Acetobacter	Class C Beta-Lactamase	0	0	0	0	10	0	10	0
Acetobacter	Class D Beta-Lactamase	0	0	0	0	10	0	10	0
Acetobacter	Gene_Modulating_Antibiotic_Efflux	0	0	0	0	10	0	10	0
Acetobacter	Gene_Modulating_Resistance	0	0	0	0	10	0	10	0
Acetobacter	Glycopeptide_Resistance	0	0	0	0	10	0	10	0
Acetobacter	Lincosamide_Resistance	0	0	0	0	10	0	10	0
Acetobacter	Macrolide_Resistance	0	0	0	0	10	0	10	0
Acetobacter	MATE_Antibiotic_Efflux	0	0	0	0	10	0	10	0
Acetobacter	MFS_Antibiotic_Efflux	0	0	0	0	10	0	10	0
Acetobacter	Other_ARG	0	0	0	0	10	0	10	0
Acetobacter	Puromycin_Resistance	0	0	0	0	10	0	10	0
Acetobacter	Quinolone_Resistance	0	0	0	0	10	0	10	0
Acetobacter	Rifamycin_Resistance	0	0	0	0	10	0	10	0
Acetobacter	RND_Antibiotic_Efflux	0	0	0	0	10	0	10	0
Acetobacter	rRNA_Methyltransferase	0	0	0	0	10	0	10	0
Acetobacter	SMR_Antibiotic_Efflux	0	0	0	0	10	0	10	0
Acetobacter	Streptogramin_Resistance	0	0	0	0	10	0	10	0
Acetobacter	Tetracycline_Efflux	0	0	0	0	10	0	10	0
Acetobacter	Tetracycline_Inactivation	0	0	0	0	10	0	10	0
Acetobacter	Tetracycline_Other	0	0	0	0	10	0	10	0
Acetobacter	Tetracycline_Ribosomal_Protection	0	0	0	0	10	0	10	0
Acetobacter	TotalABR	0	0	0	0	10	0	10	0
Acetohalobium	ABC_Antibiotic_Efflux	0	0	0	0	1	0	1	0
Acetohalobium	Aminoglycoside_Acetyltransferase	0	0	0	0	1	0	1	0
Acetohalobium	Aminoglycoside_Nucleotidyltransferase	0	0	0	0	1	0	1	0
Acetohalobium	Aminoglycoside_Phosphotransferase	0	0	0	0	1	0	1	0
Acetohalobium	Antibiotic_Target	0	0	0	0	1	0	1	0
Acetohalobium	Chloramphenicol_Acetyltransferase_CAT	0	0	0	0	1	0	1	0
Acetohalobium	Chloramphenicol_MFS_Efflux_Pump	0	0	0	0	1	0	1	0
Acetohalobium	Chloramphenicol_Phosphotransferase_CPT	0	0	0	0	1	0	1	0
Acetohalobium	Class A Beta-Lactamase	0	0	0	0	1	0	1	0
Acetohalobium	Class B Beta-Lactamase	0	0	0	0	1	0	1	0
Acetohalobium	Class C Beta-Lactamase	0	0	0	0	1	0	1	0
Acetohalobium	Class D Beta-Lactamase	0	0	0	0	1	0	1	0
Acetohalobium	Gene_Modulating_Antibiotic_Efflux	0	0	0	0	1	0	1	0
Acetohalobium	Gene_Modulating_Resistance	0	0	0	0	1	0	1	0
Acetohalobium	Glycopeptide_Resistance	0	0	0	0	1	0	1	0
Acetohalobium	Lincosamide_Resistance	0	0	0	0	1	0	1	0
Acetohalobium	Macrolide_Resistance	0	0	0	0	1	0	1	0
Acetohalobium	MATE_Antibiotic_Efflux	0	0	0	0	1	0	1	0
Acetohalobium	MFS_Antibiotic_Efflux	0	0	0	0	1	0	1	0
Acetohalobium	Other_ARG	0	0	0	0	1	0	1	0
Acetohalobium	Puromycin_Resistance	0	0	0	0	1	0	1	0
Acetohalobium	Quinolone_Resistance	0	0	0	0	1	0	1	0
Acetohalobium	Rifamycin_Resistance	0	0	0	0	1	0	1	0
Acetohalobium	RND_Antibiotic_Efflux	0	0	0	0	1	0	1	0
Acetohalobium	rRNA_Methyltransferase	0	0	0	0	1	0	1	0
Acetohalobium	SMR_Antibiotic_Efflux	0	0	0	0	1	0	1	0
Acetohalobium	Streptogramin_Resistance	0	0	0	0	1	0	1	0
Acetohalobium	Tetracycline_Efflux	0	0	0	0	1	0	1	0
Acetohalobium	Tetracycline_Inactivation	0	0	0	0	1	0	1	0
Acetohalobium	Tetracycline_Other	0	0	0	0	1	0	1	0
Acetohalobium	Tetracycline_Ribosomal_Protection	0	0	0	0	1	0	1	0
Acetohalobium	TotalABR	0	0	0	0	1	0	1	0
Acetonema	ABC_Antibiotic_Efflux	0	0	0	0	1	0	1	0
Acetonema	Aminoglycoside_Acetyltransferase	0	0	0	0	1	0	1	0
Acetonema	Aminoglycoside_Nucleotidyltransferase	0	0	0	0	1	0	1	0
Acetonema	Aminoglycoside_Phosphotransferase	0	0	0	0	1	0	1	0
Acetonema	Antibiotic_Target	0	0	0	0	1	0	1	0
Acetonema	Chloramphenicol_Acetyltransferase_CAT	0	0	0	0	1	0	1	0
Acetonema	Chloramphenicol_MFS_Efflux_Pump	0	0	0	0	1	0	1	0
Acetonema	Chloramphenicol_Phosphotransferase_CPT	0	0	0	0	1	0	1	0
Acetonema	Class A Beta-Lactamase	0	0	0	0	1	0	1	0
Acetonema	Class B Beta-Lactamase	0	0	0	0	1	0	1	0
Acetonema	Class C Beta-Lactamase	0	0	0	0	1	0	1	0
Acetonema	Class D Beta-Lactamase	0	0	0	0	1	0	1	0
Acetonema	Gene_Modulating_Antibiotic_Efflux	0	0	0	0	1	0	1	0
Acetonema	Gene_Modulating_Resistance	0	0	0	0	1	0	1	0
Acetonema	Glycopeptide_Resistance	0	0	0	0	1	0	1	0
Acetonema	Lincosamide_Resistance	0	0	0	0	1	0	1	0
Acetonema	Macrolide_Resistance	0	0	0	0	1	0	1	0
Acetonema	MATE_Antibiotic_Efflux	0	0	0	0	1	0	1	0
Acetonema	MFS_Antibiotic_Efflux	0	0	0	0	1	0	1	0
Acetonema	Other_ARG	0	0	0	0	1	0	1	0
Acetonema	Puromycin_Resistance	0	0	0	0	1	0	1	0
Acetonema	Quinolone_Resistance	0	0	0	0	1	0	1	0
Acetonema	Rifamycin_Resistance	0	0	0	0	1	0	1	0
Acetonema	RND_Antibiotic_Efflux	0	0	0	0	1	0	1	0
Acetonema	rRNA_Methyltransferase	0	0	0	0	1	0	1	0
Acetonema	SMR_Antibiotic_Efflux	0	0	0	0	1	0	1	0
Acetonema	Streptogramin_Resistance	0	0	0	0	1	0	1	0
Acetonema	Tetracycline_Efflux	0	0	0	0	1	0	1	0
Acetonema	Tetracycline_Inactivation	0	0	0	0	1	0	1	0
Acetonema	Tetracycline_Other	0	0	0	0	1	0	1	0
Acetonema	Tetracycline_Ribosomal_Protection	0	0	0	0	1	0	1	0
Acetonema	TotalABR	0	0	0	0	1	0	1	0
Acholeplasma	ABC_Antibiotic_Efflux	0	0	0	0	1	0	1	0
Acholeplasma	Aminoglycoside_Acetyltransferase	0	0	0	0	1	0	1	0
Acholeplasma	Aminoglycoside_Nucleotidyltransferase	0	0	0	0	1	0	1	0
Acholeplasma	Aminoglycoside_Phosphotransferase	0	0	0	0	1	0	1	0
Acholeplasma	Antibiotic_Target	0	0	0	0	1	0	1	0
Acholeplasma	Chloramphenicol_Acetyltransferase_CAT	0	0	0	0	1	0	1	0
Acholeplasma	Chloramphenicol_MFS_Efflux_Pump	0	0	0	0	1	0	1	0
Acholeplasma	Chloramphenicol_Phosphotransferase_CPT	0	0	0	0	1	0	1	0
Acholeplasma	Class A Beta-Lactamase	0	0	0	0	1	0	1	0
Acholeplasma	Class B Beta-Lactamase	0	0	0	0	1	0	1	0
Acholeplasma	Class C Beta-Lactamase	0	0	0	0	1	0	1	0
Acholeplasma	Class D Beta-Lactamase	0	0	0	0	1	0	1	0
Acholeplasma	Gene_Modulating_Antibiotic_Efflux	0	0	0	0	1	0	1	0
Acholeplasma	Gene_Modulating_Resistance	0	0	0	0	1	0	1	0
Acholeplasma	Glycopeptide_Resistance	0	0	0	0	1	0	1	0
Acholeplasma	Lincosamide_Resistance	0	0	0	0	1	0	1	0
Acholeplasma	Macrolide_Resistance	0	0	0	0	1	0	1	0
Acholeplasma	MATE_Antibiotic_Efflux	0	0	0	0	1	0	1	0
Acholeplasma	MFS_Antibiotic_Efflux	0	0	0	0	1	0	1	0
Acholeplasma	Other_ARG	0	0	0	0	1	0	1	0
Acholeplasma	Puromycin_Resistance	0	0	0	0	1	0	1	0
Acholeplasma	Quinolone_Resistance	0	0	0	0	1	0	1	0
Acholeplasma	Rifamycin_Resistance	0	0	0	0	1	0	1	0
Acholeplasma	RND_Antibiotic_Efflux	0	0	0	0	1	0	1	0
Acholeplasma	rRNA_Methyltransferase	0	0	0	0	1	0	1	0
Acholeplasma	SMR_Antibiotic_Efflux	0	0	0	0	1	0	1	0
Acholeplasma	Streptogramin_Resistance	0	0	0	0	1	0	1	0
Acholeplasma	Tetracycline_Efflux	0	0	0	0	1	0	1	0
Acholeplasma	Tetracycline_Inactivation	0	0	0	0	1	0	1	0
Acholeplasma	Tetracycline_Other	0	0	0	0	1	0	1	0
Acholeplasma	Tetracycline_Ribosomal_Protection	0	0	0	0	1	0	1	0
Acholeplasma	TotalABR	0	0	0	0	1	0	1	0
Achromobacter	ABC_Antibiotic_Efflux	0	0	0	0	2	0	2	0
Achromobacter	Aminoglycoside_Acetyltransferase	0	0	0	0	2	0	2	0
Achromobacter	Aminoglycoside_Nucleotidyltransferase	0	0	0	0	2	0	2	0
Achromobacter	Aminoglycoside_Phosphotransferase	0	0	0	0	2	0	2	0
Achromobacter	Antibiotic_Target	0	0	0	0	2	0	2	0
Achromobacter	Chloramphenicol_Acetyltransferase_CAT	0	0	0	0	2	0	2	0
Achromobacter	Chloramphenicol_MFS_Efflux_Pump	0	0	0	0	2	0	2	0
Achromobacter	Chloramphenicol_Phosphotransferase_CPT	0	0	0	0	2	0	2	0
Achromobacter	Class A Beta-Lactamase	0	0	0	0	2	0	2	0
Achromobacter	Class B Beta-Lactamase	0	0	0	0	2	0	2	0
Achromobacter	Class C Beta-Lactamase	0	0	0	0	2	0	2	0
Achromobacter	Class D Beta-Lactamase	0	0	0	0	2	0	2	0
Achromobacter	Gene_Modulating_Antibiotic_Efflux	0	0	0	0	2	0	2	0
Achromobacter	Gene_Modulating_Resistance	0	0	0	0	2	0	2	0
Achromobacter	Glycopeptide_Resistance	0	0	0	0	2	0	2	0
Achromobacter	Lincosamide_Resistance	0	0	0	0	2	0	2	0
Achromobacter	Macrolide_Resistance	0	0	0	0	2	0	2	0
Achromobacter	MATE_Antibiotic_Efflux	0	0	0	0	2	0	2	0
Achromobacter	MFS_Antibiotic_Efflux	0	0	0	0	2	0	2	0
Achromobacter	Other_ARG	0.5	0.625	0.625	0.75	2	2	0	1
Achromobacter	Puromycin_Resistance	0	0	0	0	2	0	2	0
Achromobacter	Quinolone_Resistance	0	0	0	0	2	0	2	0
Achromobacter	Rifamycin_Resistance	0	0	0	0	2	0	2	0
Achromobacter	RND_Antibiotic_Efflux	0	0.0625	0.0625	0.125	2	1	1	0.5
Achromobacter	rRNA_Methyltransferase	0	0	0	0	2	0	2	0
Achromobacter	SMR_Antibiotic_Efflux	0	0	0	0	2	0	2	0
Achromobacter	Streptogramin_Resistance	0	0	0	0	2	0	2	0
Achromobacter	Tetracycline_Efflux	0	0	0	0	2	0	2	0
Achromobacter	Tetracycline_Inactivation	0	0	0	0	2	0	2	0
Achromobacter	Tetracycline_Other	0	0	0	0	2	0	2	0
Achromobacter	Tetracycline_Ribosomal_Protection	0	0	0	0	2	0	2	0
Achromobacter	TotalABR	0.5	0.6875	0.6875	0.875	2	2	0	1
Acidaminococcus	ABC_Antibiotic_Efflux	0	0	0	0	2	0	2	0
Acidaminococcus	Aminoglycoside_Acetyltransferase	0	0	0	0	2	0	2	0
Acidaminococcus	Aminoglycoside_Nucleotidyltransferase	0	0	0	0	2	0	2	0
Acidaminococcus	Aminoglycoside_Phosphotransferase	0	0	0	0	2	0	2	0
Acidaminococcus	Antibiotic_Target	0	0	0	0	2	0	2	0
Acidaminococcus	Chloramphenicol_Acetyltransferase_CAT	0	0	0	0	2	0	2	0
Acidaminococcus	Chloramphenicol_MFS_Efflux_Pump	0	0	0	0	2	0	2	0
Acidaminococcus	Chloramphenicol_Phosphotransferase_CPT	0	0	0	0	2	0	2	0
Acidaminococcus	Class A Beta-Lactamase	0	0	0	0	2	0	2	0
Acidaminococcus	Class B Beta-Lactamase	0	0	0	0	2	0	2	0
Acidaminococcus	Class C Beta-Lactamase	0	0	0	0	2	0	2	0
Acidaminococcus	Class D Beta-Lactamase	0	0	0	0	2	0	2	0
Acidaminococcus	Gene_Modulating_Antibiotic_Efflux	0	0	0	0	2	0	2	0
Acidaminococcus	Gene_Modulating_Resistance	0	0	0	0	2	0	2	0
Acidaminococcus	Glycopeptide_Resistance	0	0	0	0	2	0	2	0
Acidaminococcus	Lincosamide_Resistance	0	0	0	0	2	0	2	0
Acidaminococcus	Macrolide_Resistance	0	0	0	0	2	0	2	0
Acidaminococcus	MATE_Antibiotic_Efflux	0	0	0	0	2	0	2	0
Acidaminococcus	MFS_Antibiotic_Efflux	0	0	0	0	2	0	2	0
Acidaminococcus	Other_ARG	0	0	0	0	2	0	2	0
Acidaminococcus	Puromycin_Resistance	0	0	0	0	2	0	2	0
Acidaminococcus	Quinolone_Resistance	0	0	0	0	2	0	2	0
Acidaminococcus	Rifamycin_Resistance	0	0	0	0	2	0	2	0
Acidaminococcus	RND_Antibiotic_Efflux	0	0	0	0	2	0	2	0
Acidaminococcus	rRNA_Methyltransferase	0	0	0	0	2	0	2	0
Acidaminococcus	SMR_Antibiotic_Efflux	0	0	0	0	2	0	2	0
Acidaminococcus	Streptogramin_Resistance	0	0	0	0	2	0	2	0
Acidaminococcus	Tetracycline_Efflux	0	0	0	0	2	0	2	0
Acidaminococcus	Tetracycline_Inactivation	0	0	0	0	2	0	2	0
Acidaminococcus	Tetracycline_Other	0	0	0	0	2	0	2	0
Acidaminococcus	Tetracycline_Ribosomal_Protection	0	0.5	0.5	1	2	1	1	0.5
Acidaminococcus	TotalABR	0	0.5	0.5	1	2	1	1	0.5
Acidianus	ABC_Antibiotic_Efflux	0	0	0	0	1	0	1	0
Acidianus	Aminoglycoside_Acetyltransferase	0	0	0	0	1	0	1	0
Acidianus	Aminoglycoside_Nucleotidyltransferase	0	0	0	0	1	0	1	0
Acidianus	Aminoglycoside_Phosphotransferase	0	0	0	0	1	0	1	0
Acidianus	Antibiotic_Target	0	0	0	0	1	0	1	0
Acidianus	Chloramphenicol_Acetyltransferase_CAT	0	0	0	0	1	0	1	0
Acidianus	Chloramphenicol_MFS_Efflux_Pump	0	0	0	0	1	0	1	0
Acidianus	Chloramphenicol_Phosphotransferase_CPT	0	0	0	0	1	0	1	0
Acidianus	Class A Beta-Lactamase	0	0	0	0	1	0	1	0
Acidianus	Class B Beta-Lactamase	0	0	0	0	1	0	1	0
Acidianus	Class C Beta-Lactamase	0	0	0	0	1	0	1	0
Acidianus	Class D Beta-Lactamase	0	0	0	0	1	0	1	0
Acidianus	Gene_Modulating_Antibiotic_Efflux	0	0	0	0	1	0	1	0
Acidianus	Gene_Modulating_Resistance	0	0	0	0	1	0	1	0
Acidianus	Glycopeptide_Resistance	0	0	0	0	1	0	1	0
Acidianus	Lincosamide_Resistance	0	0	0	0	1	0	1	0
Acidianus	Macrolide_Resistance	0	0	0	0	1	0	1	0
Acidianus	MATE_Antibiotic_Efflux	0	0	0	0	1	0	1	0
Acidianus	MFS_Antibiotic_Efflux	0	0	0	0	1	0	1	0
Acidianus	Other_ARG	0	0	0	0	1	0	1	0
Acidianus	Puromycin_Resistance	0	0	0	0	1	0	1	0
Acidianus	Quinolone_Resistance	0	0	0	0	1	0	1	0
Acidianus	Rifamycin_Resistance	0	0	0	0	1	0	1	0
Acidianus	RND_Antibiotic_Efflux	0	0	0	0	1	0	1	0
Acidianus	rRNA_Methyltransferase	0	0	0	0	1	0	1	0
Acidianus	SMR_Antibiotic_Efflux	0	0	0	0	1	0	1	0
Acidianus	Streptogramin_Resistance	0	0	0	0	1	0	1	0
Acidianus	Tetracycline_Efflux	0	0	0	0	1	0	1	0
Acidianus	Tetracycline_Inactivation	0	0	0	0	1	0	1	0
Acidianus	Tetracycline_Other	0	0	0	0	1	0	1	0
Acidianus	Tetracycline_Ribosomal_Protection	0	0	0	0	1	0	1	0
Acidianus	TotalABR	0	0	0	0	1	0	1	0
Acidilobus	ABC_Antibiotic_Efflux	0	0	0	0	1	0	1	0
Acidilobus	Aminoglycoside_Acetyltransferase	0	0	0	0	1	0	1	0
Acidilobus	Aminoglycoside_Nucleotidyltransferase	0	0	0	0	1	0	1	0
Acidilobus	Aminoglycoside_Phosphotransferase	0	0	0	0	1	0	1	0
Acidilobus	Antibiotic_Target	0	0	0	0	1	0	1	0
Acidilobus	Chloramphenicol_Acetyltransferase_CAT	0	0	0	0	1	0	1	0
Acidilobus	Chloramphenicol_MFS_Efflux_Pump	0	0	0	0	1	0	1	0
Acidilobus	Chloramphenicol_Phosphotransferase_CPT	0	0	0	0	1	0	1	0
Acidilobus	Class A Beta-Lactamase	0	0	0	0	1	0	1	0
Acidilobus	Class B Beta-Lactamase	0	0	0	0	1	0	1	0
Acidilobus	Class C Beta-Lactamase	0	0	0	0	1	0	1	0
Acidilobus	Class D Beta-Lactamase	0	0	0	0	1	0	1	0
Acidilobus	Gene_Modulating_Antibiotic_Efflux	0	0	0	0	1	0	1	0
Acidilobus	Gene_Modulating_Resistance	0	0	0	0	1	0	1	0
Acidilobus	Glycopeptide_Resistance	0	0	0	0	1	0	1	0
Acidilobus	Lincosamide_Resistance	0	0	0	0	1	0	1	0
Acidilobus	Macrolide_Resistance	0	0	0	0	1	0	1	0
Acidilobus	MATE_Antibiotic_Efflux	0	0	0	0	1	0	1	0
Acidilobus	MFS_Antibiotic_Efflux	0	0	0	0	1	0	1	0
Acidilobus	Other_ARG	0	0	0	0	1	0	1	0
Acidilobus	Puromycin_Resistance	0	0	0	0	1	0	1	0
Acidilobus	Quinolone_Resistance	0	0	0	0	1	0	1	0
Acidilobus	Rifamycin_Resistance	0	0	0	0	1	0	1	0
Acidilobus	RND_Antibiotic_Efflux	0	0	0	0	1	0	1	0
Acidilobus	rRNA_Methyltransferase	0	0	0	0	1	0	1	0
Acidilobus	SMR_Antibiotic_Efflux	0	0	0	0	1	0	1	0
Acidilobus	Streptogramin_Resistance	0	0	0	0	1	0	1	0
Acidilobus	Tetracycline_Efflux	0	0	0	0	1	0	1	0
Acidilobus	Tetracycline_Inactivation	0	0	0	0	1	0	1	0
Acidilobus	Tetracycline_Other	0	0	0	0	1	0	1	0
Acidilobus	Tetracycline_Ribosomal_Protection	0	0	0	0	1	0	1	0
Acidilobus	TotalABR	0	0	0	0	1	0	1	0
Acidimicrobium	ABC_Antibiotic_Efflux	0	0	0	0	1	0	1	0
Acidimicrobium	Aminoglycoside_Acetyltransferase	0	0	0	0	1	0	1	0
Acidimicrobium	Aminoglycoside_Nucleotidyltransferase	0	0	0	0	1	0	1	0
Acidimicrobium	Aminoglycoside_Phosphotransferase	0	0	0	0	1	0	1	0
Acidimicrobium	Antibiotic_Target	0	0	0	0	1	0	1	0
Acidimicrobium	Chloramphenicol_Acetyltransferase_CAT	0	0	0	0	1	0	1	0
Acidimicrobium	Chloramphenicol_MFS_Efflux_Pump	0	0	0	0	1	0	1	0
Acidimicrobium	Chloramphenicol_Phosphotransferase_CPT	0	0	0	0	1	0	1	0
Acidimicrobium	Class A Beta-Lactamase	0	0	0	0	1	0	1	0
Acidimicrobium	Class B Beta-Lactamase	0	0	0	0	1	0	1	0
Acidimicrobium	Class C Beta-Lactamase	0	0	0	0	1	0	1	0
Acidimicrobium	Class D Beta-Lactamase	0	0	0	0	1	0	1	0
Acidimicrobium	Gene_Modulating_Antibiotic_Efflux	0	0	0	0	1	0	1	0
Acidimicrobium	Gene_Modulating_Resistance	0	0	0	0	1	0	1	0
Acidimicrobium	Glycopeptide_Resistance	0	0	0	0	1	0	1	0
Acidimicrobium	Lincosamide_Resistance	0	0	0	0	1	0	1	0
Acidimicrobium	Macrolide_Resistance	0	0	0	0	1	0	1	0
Acidimicrobium	MATE_Antibiotic_Efflux	0	0	0	0	1	0	1	0
Acidimicrobium	MFS_Antibiotic_Efflux	0	0	0	0	1	0	1	0
Acidimicrobium	Other_ARG	0	0	0	0	1	0	1	0
Acidimicrobium	Puromycin_Resistance	0	0	0	0	1	0	1	0
Acidimicrobium	Quinolone_Resistance	0	0	0	0	1	0	1	0
Acidimicrobium	Rifamycin_Resistance	0	0	0	0	1	0	1	0
Acidimicrobium	RND_Antibiotic_Efflux	0	0	0	0	1	0	1	0
Acidimicrobium	rRNA_Methyltransferase	0	0	0	0	1	0	1	0
Acidimicrobium	SMR_Antibiotic_Efflux	0	0	0	0	1	0	1	0
Acidimicrobium	Streptogramin_Resistance	0	0	0	0	1	0	1	0
Acidimicrobium	Tetracycline_Efflux	0	0	0	0	1	0	1	0
Acidimicrobium	Tetracycline_Inactivation	0	0	0	0	1	0	1	0
Acidimicrobium	Tetracycline_Other	0	0	0	0	1	0	1	0
Acidimicrobium	Tetracycline_Ribosomal_Protection	0	0	0	0	1	0	1	0
Acidimicrobium	TotalABR	0	0	0	0	1	0	1	0
Acidiphilium	ABC_Antibiotic_Efflux	0	0	0	0	3	0	3	0
Acidiphilium	Aminoglycoside_Acetyltransferase	0	0	0	0	3	0	3	0
Acidiphilium	Aminoglycoside_Nucleotidyltransferase	0	0	0	0	3	0	3	0
Acidiphilium	Aminoglycoside_Phosphotransferase	0	0	0	0	3	0	3	0
Acidiphilium	Antibiotic_Target	0	0	0	0	3	0	3	0
Acidiphilium	Chloramphenicol_Acetyltransferase_CAT	0	0	0	0	3	0	3	0
Acidiphilium	Chloramphenicol_MFS_Efflux_Pump	0	0	0	0	3	0	3	0
Acidiphilium	Chloramphenicol_Phosphotransferase_CPT	0	0	0	0	3	0	3	0
Acidiphilium	Class A Beta-Lactamase	0	0	0	0	3	0	3	0
Acidiphilium	Class B Beta-Lactamase	0	0	0	0	3	0	3	0
Acidiphilium	Class C Beta-Lactamase	0	0	0	0	3	0	3	0
Acidiphilium	Class D Beta-Lactamase	0	0	0	0	3	0	3	0
Acidiphilium	Gene_Modulating_Antibiotic_Efflux	0	0	0	0	3	0	3	0
Acidiphilium	Gene_Modulating_Resistance	0	0	0	0	3	0	3	0
Acidiphilium	Glycopeptide_Resistance	0	0	0	0	3	0	3	0
Acidiphilium	Lincosamide_Resistance	0	0	0	0	3	0	3	0
Acidiphilium	Macrolide_Resistance	0	0	0	0	3	0	3	0
Acidiphilium	MATE_Antibiotic_Efflux	0	0	0	0	3	0	3	0
Acidiphilium	MFS_Antibiotic_Efflux	0	0	0	0	3	0	3	0
Acidiphilium	Other_ARG	0	0	0	0	3	0	3	0
Acidiphilium	Puromycin_Resistance	0	0	0	0	3	0	3	0
Acidiphilium	Quinolone_Resistance	0	0	0	0	3	0	3	0
Acidiphilium	Rifamycin_Resistance	0	0	0	0	3	0	3	0
Acidiphilium	RND_Antibiotic_Efflux	0	0	0	0	3	0	3	0
Acidiphilium	rRNA_Methyltransferase	0	0	0	0	3	0	3	0
Acidiphilium	SMR_Antibiotic_Efflux	0	0	0	0	3	0	3	0
Acidiphilium	Streptogramin_Resistance	0	0	0	0	3	0	3	0
Acidiphilium	Tetracycline_Efflux	0	0	0	0	3	0	3	0
Acidiphilium	Tetracycline_Inactivation	0	0	0	0	3	0	3	0
Acidiphilium	Tetracycline_Other	0	0	0	0	3	0	3	0
Acidiphilium	Tetracycline_Ribosomal_Protection	0	0	0	0	3	0	3	0
Acidiphilium	TotalABR	0	0	0	0	3	0	3	0
Acidithiobacillus	ABC_Antibiotic_Efflux	0	0	0	0	5	0	5	0
Acidithiobacillus	Aminoglycoside_Acetyltransferase	0	0	0	0	5	0	5	0
Acidithiobacillus	Aminoglycoside_Nucleotidyltransferase	0	0	0	0	5	0	5	0
Acidithiobacillus	Aminoglycoside_Phosphotransferase	0	0	0	0	5	0	5	0
Acidithiobacillus	Antibiotic_Target	0	0	0	0	5	0	5	0
Acidithiobacillus	Chloramphenicol_Acetyltransferase_CAT	0	0	0	0	5	0	5	0
Acidithiobacillus	Chloramphenicol_MFS_Efflux_Pump	0	0	0	0	5	0	5	0
Acidithiobacillus	Chloramphenicol_Phosphotransferase_CPT	0	0	0	0	5	0	5	0
Acidithiobacillus	Class A Beta-Lactamase	0	0	0	0	5	0	5	0
Acidithiobacillus	Class B Beta-Lactamase	0	0	0	0	5	0	5	0
Acidithiobacillus	Class C Beta-Lactamase	0	0	0	0	5	0	5	0
Acidithiobacillus	Class D Beta-Lactamase	0	0	0	0	5	0	5	0
Acidithiobacillus	Gene_Modulating_Antibiotic_Efflux	0	0	0	0	5	0	5	0
Acidithiobacillus	Gene_Modulating_Resistance	0	0	0	0	5	0	5	0
Acidithiobacillus	Glycopeptide_Resistance	0	0	0	0	5	0	5	0
Acidithiobacillus	Lincosamide_Resistance	0	0	0	0	5	0	5	0
Acidithiobacillus	Macrolide_Resistance	0	0	0	0	5	0	5	0
Acidithiobacillus	MATE_Antibiotic_Efflux	0	0	0	0	5	0	5	0
Acidithiobacillus	MFS_Antibiotic_Efflux	0	0	0	0	5	0	5	0
Acidithiobacillus	Other_ARG	0	0	0	0	5	0	5	0
Acidithiobacillus	Puromycin_Resistance	0	0	0	0	5	0	5	0
Acidithiobacillus	Quinolone_Resistance	0	0	0	0	5	0	5	0
Acidithiobacillus	Rifamycin_Resistance	0	0	0	0	5	0	5	0
Acidithiobacillus	RND_Antibiotic_Efflux	0	0	0	0	5	0	5	0
Acidithiobacillus	rRNA_Methyltransferase	0	0	0	0	5	0	5	0
Acidithiobacillus	SMR_Antibiotic_Efflux	0	0	0	0	5	0	5	0
Acidithiobacillus	Streptogramin_Resistance	0	0	0	0	5	0	5	0
Acidithiobacillus	Tetracycline_Efflux	0	0	0	0	5	0	5	0
Acidithiobacillus	Tetracycline_Inactivation	0	0	0	0	5	0	5	0
Acidithiobacillus	Tetracycline_Other	0	0	0	0	5	0	5	0
Acidithiobacillus	Tetracycline_Ribosomal_Protection	0	0	0	0	5	0	5	0
Acidithiobacillus	TotalABR	0	0	0	0	5	0	5	0
Acidobacterium	ABC_Antibiotic_Efflux	0	0	0	0	1	0	1	0
Acidobacterium	Aminoglycoside_Acetyltransferase	0	0	0	0	1	0	1	0
Acidobacterium	Aminoglycoside_Nucleotidyltransferase	0	0	0	0	1	0	1	0
Acidobacterium	Aminoglycoside_Phosphotransferase	0	0	0	0	1	0	1	0
Acidobacterium	Antibiotic_Target	0	0	0	0	1	0	1	0
Acidobacterium	Chloramphenicol_Acetyltransferase_CAT	0	0	0	0	1	0	1	0
Acidobacterium	Chloramphenicol_MFS_Efflux_Pump	0	0	0	0	1	0	1	0
Acidobacterium	Chloramphenicol_Phosphotransferase_CPT	0	0	0	0	1	0	1	0
Acidobacterium	Class A Beta-Lactamase	0	0	0	0	1	0	1	0
Acidobacterium	Class B Beta-Lactamase	0	0	0	0	1	0	1	0
Acidobacterium	Class C Beta-Lactamase	0	0	0	0	1	0	1	0
Acidobacterium	Class D Beta-Lactamase	0	0	0	0	1	0	1	0
Acidobacterium	Gene_Modulating_Antibiotic_Efflux	0	0	0	0	1	0	1	0
Acidobacterium	Gene_Modulating_Resistance	0	0	0	0	1	0	1	0
Acidobacterium	Glycopeptide_Resistance	0	0	0	0	1	0	1	0
Acidobacterium	Lincosamide_Resistance	0	0	0	0	1	0	1	0
Acidobacterium	Macrolide_Resistance	0	0	0	0	1	0	1	0
Acidobacterium	MATE_Antibiotic_Efflux	0	0	0	0	1	0	1	0
Acidobacterium	MFS_Antibiotic_Efflux	0	0	0	0	1	0	1	0
Acidobacterium	Other_ARG	0	0	0	0	1	0	1	0
Acidobacterium	Puromycin_Resistance	0	0	0	0	1	0	1	0
Acidobacterium	Quinolone_Resistance	0	0	0	0	1	0	1	0
Acidobacterium	Rifamycin_Resistance	0	0	0	0	1	0	1	0
Acidobacterium	RND_Antibiotic_Efflux	0	0	0	0	1	0	1	0
Acidobacterium	rRNA_Methyltransferase	0	0	0	0	1	0	1	0
Acidobacterium	SMR_Antibiotic_Efflux	0	0	0	0	1	0	1	0
Acidobacterium	Streptogramin_Resistance	0	0	0	0	1	0	1	0
Acidobacterium	Tetracycline_Efflux	0	0	0	0	1	0	1	0
Acidobacterium	Tetracycline_Inactivation	0	0	0	0	1	0	1	0
Acidobacterium	Tetracycline_Other	0	0	0	0	1	0	1	0
Acidobacterium	Tetracycline_Ribosomal_Protection	0	0	0	0	1	0	1	0
Acidobacterium	TotalABR	0	0	0	0	1	0	1	0
Acidothermus	ABC_Antibiotic_Efflux	0	0	0	0	1	0	1	0
Acidothermus	Aminoglycoside_Acetyltransferase	0	0	0	0	1	0	1	0
Acidothermus	Aminoglycoside_Nucleotidyltransferase	0	0	0	0	1	0	1	0
Acidothermus	Aminoglycoside_Phosphotransferase	0	0	0	0	1	0	1	0
Acidothermus	Antibiotic_Target	0	0	0	0	1	0	1	0
Acidothermus	Chloramphenicol_Acetyltransferase_CAT	0	0	0	0	1	0	1	0
Acidothermus	Chloramphenicol_MFS_Efflux_Pump	0	0	0	0	1	0	1	0
Acidothermus	Chloramphenicol_Phosphotransferase_CPT	0	0	0	0	1	0	1	0
Acidothermus	Class A Beta-Lactamase	0	0	0	0	1	0	1	0
Acidothermus	Class B Beta-Lactamase	0	0	0	0	1	0	1	0
Acidothermus	Class C Beta-Lactamase	0	0	0	0	1	0	1	0
Acidothermus	Class D Beta-Lactamase	0	0	0	0	1	0	1	0
Acidothermus	Gene_Modulating_Antibiotic_Efflux	0	0	0	0	1	0	1	0
Acidothermus	Gene_Modulating_Resistance	0	0	0	0	1	0	1	0
Acidothermus	Glycopeptide_Resistance	0	0	0	0	1	0	1	0
Acidothermus	Lincosamide_Resistance	0	0	0	0	1	0	1	0
Acidothermus	Macrolide_Resistance	0	0	0	0	1	0	1	0
Acidothermus	MATE_Antibiotic_Efflux	0	0	0	0	1	0	1	0
Acidothermus	MFS_Antibiotic_Efflux	0	0	0	0	1	0	1	0
Acidothermus	Other_ARG	0	0	0	0	1	0	1	0
Acidothermus	Puromycin_Resistance	0	0	0	0	1	0	1	0
Acidothermus	Quinolone_Resistance	0	0	0	0	1	0	1	0
Acidothermus	Rifamycin_Resistance	0	0	0	0	1	0	1	0
Acidothermus	RND_Antibiotic_Efflux	0	0	0	0	1	0	1	0
Acidothermus	rRNA_Methyltransferase	0	0	0	0	1	0	1	0
Acidothermus	SMR_Antibiotic_Efflux	0	0	0	0	1	0	1	0
Acidothermus	Streptogramin_Resistance	0	0	0	0	1	0	1	0
Acidothermus	Tetracycline_Efflux	0	0	0	0	1	0	1	0
Acidothermus	Tetracycline_Inactivation	0	0	0	0	1	0	1	0
Acidothermus	Tetracycline_Other	0	0	0	0	1	0	1	0
Acidothermus	Tetracycline_Ribosomal_Protection	0	0	0	0	1	0	1	0
Acidothermus	TotalABR	0	0	0	0	1	0	1	0
Acidovorax	ABC_Antibiotic_Efflux	0	0	0	0	5	0	5	0
Acidovorax	Aminoglycoside_Acetyltransferase	0	0	0	0	5	0	5	0
Acidovorax	Aminoglycoside_Nucleotidyltransferase	0	0	0	0	5	0	5	0
Acidovorax	Aminoglycoside_Phosphotransferase	0	0	0	0	5	0	5	0
Acidovorax	Antibiotic_Target	0	0	0	0	5	0	5	0
Acidovorax	Chloramphenicol_Acetyltransferase_CAT	0	0	0	0	5	0	5	0
Acidovorax	Chloramphenicol_MFS_Efflux_Pump	0	0	0	0	5	0	5	0
Acidovorax	Chloramphenicol_Phosphotransferase_CPT	0	0	0	0	5	0	5	0
Acidovorax	Class A Beta-Lactamase	0	0	0	0	5	0	5	0
Acidovorax	Class B Beta-Lactamase	0	0	0	0	5	0	5	0
Acidovorax	Class C Beta-Lactamase	0	0	0	0	5	0	5	0
Acidovorax	Class D Beta-Lactamase	0	0	0	0	5	0	5	0
Acidovorax	Gene_Modulating_Antibiotic_Efflux	0	0	0	0	5	0	5	0
Acidovorax	Gene_Modulating_Resistance	0	0	0	0	5	0	5	0
Acidovorax	Glycopeptide_Resistance	0	0	0	0	5	0	5	0
Acidovorax	Lincosamide_Resistance	0	0	0	0	5	0	5	0
Acidovorax	Macrolide_Resistance	0	0	0	0	5	0	5	0
Acidovorax	MATE_Antibiotic_Efflux	0	0	0	0	5	0	5	0
Acidovorax	MFS_Antibiotic_Efflux	0	0	0	0	5	0	5	0
Acidovorax	Other_ARG	0	0	0	0	5	0	5	0
Acidovorax	Puromycin_Resistance	0	0	0	0	5	0	5	0
Acidovorax	Quinolone_Resistance	0	0	0	0	5	0	5	0
Acidovorax	Rifamycin_Resistance	0	0	0	0	5	0	5	0
Acidovorax	RND_Antibiotic_Efflux	0	0	0	0	5	0	5	0
Acidovorax	rRNA_Methyltransferase	0	0	0	0	5	0	5	0
Acidovorax	SMR_Antibiotic_Efflux	0	0	0	0	5	0	5	0
Acidovorax	Streptogramin_Resistance	0	0	0	0	5	0	5	0
Acidovorax	Tetracycline_Efflux	0	0	0	0	5	0	5	0
Acidovorax	Tetracycline_Inactivation	0	0	0	0	5	0	5	0
Acidovorax	Tetracycline_Other	0	0	0	0	5	0	5	0
Acidovorax	Tetracycline_Ribosomal_Protection	0	0	0	0	5	0	5	0
Acidovorax	TotalABR	0	0	0	0	5	0	5	0
Aciduliprofundum	ABC_Antibiotic_Efflux	0	0	0	0	2	0	2	0
Aciduliprofundum	Aminoglycoside_Acetyltransferase	0	0	0	0	2	0	2	0
Aciduliprofundum	Aminoglycoside_Nucleotidyltransferase	0	0	0	0	2	0	2	0
Aciduliprofundum	Aminoglycoside_Phosphotransferase	0	0	0	0	2	0	2	0
Aciduliprofundum	Antibiotic_Target	0	0	0	0	2	0	2	0
Aciduliprofundum	Chloramphenicol_Acetyltransferase_CAT	0	0	0	0	2	0	2	0
Aciduliprofundum	Chloramphenicol_MFS_Efflux_Pump	0	0	0	0	2	0	2	0
Aciduliprofundum	Chloramphenicol_Phosphotransferase_CPT	0	0	0	0	2	0	2	0
Aciduliprofundum	Class A Beta-Lactamase	0	0	0	0	2	0	2	0
Aciduliprofundum	Class B Beta-Lactamase	0	0	0	0	2	0	2	0
Aciduliprofundum	Class C Beta-Lactamase	0	0	0	0	2	0	2	0
Aciduliprofundum	Class D Beta-Lactamase	0	0	0	0	2	0	2	0
Aciduliprofundum	Gene_Modulating_Antibiotic_Efflux	0	0	0	0	2	0	2	0
Aciduliprofundum	Gene_Modulating_Resistance	0	0	0	0	2	0	2	0
Aciduliprofundum	Glycopeptide_Resistance	0	0	0	0	2	0	2	0
Aciduliprofundum	Lincosamide_Resistance	0	0	0	0	2	0	2	0
Aciduliprofundum	Macrolide_Resistance	0	0	0	0	2	0	2	0
Aciduliprofundum	MATE_Antibiotic_Efflux	0	0	0	0	2	0	2	0
Aciduliprofundum	MFS_Antibiotic_Efflux	0	0	0	0	2	0	2	0
Aciduliprofundum	Other_ARG	0	0	0	0	2	0	2	0
Aciduliprofundum	Puromycin_Resistance	0	0	0	0	2	0	2	0
Aciduliprofundum	Quinolone_Resistance	0	0	0	0	2	0	2	0
Aciduliprofundum	Rifamycin_Resistance	0	0	0	0	2	0	2	0
Aciduliprofundum	RND_Antibiotic_Efflux	0	0	0	0	2	0	2	0
Aciduliprofundum	rRNA_Methyltransferase	0	0	0	0	2	0	2	0
Aciduliprofundum	SMR_Antibiotic_Efflux	0	0	0	0	2	0	2	0
Aciduliprofundum	Streptogramin_Resistance	0	0	0	0	2	0	2	0
Aciduliprofundum	Tetracycline_Efflux	0	0	0	0	2	0	2	0
Aciduliprofundum	Tetracycline_Inactivation	0	0	0	0	2	0	2	0
Aciduliprofundum	Tetracycline_Other	0	0	0	0	2	0	2	0
Aciduliprofundum	Tetracycline_Ribosomal_Protection	0	0	0	0	2	0	2	0
Aciduliprofundum	TotalABR	0	0	0	0	2	0	2	0
Acinetobacter	ABC_Antibiotic_Efflux	0	2.19599	2.75	3.91667	27	19	8	0.703704
Acinetobacter	Aminoglycoside_Acetyltransferase	0	0.269154	0	1.01716	27	8	19	0.296296
Acinetobacter	Aminoglycoside_Nucleotidyltransferase	0	0.149784	0	1.35393	27	8	19	0.296296
Acinetobacter	Aminoglycoside_Phosphotransferase	0	0.780952	0.333333	2.98095	27	16	11	0.592593
Acinetobacter	Antibiotic_Target	0	0.540824	0	2.76892	27	12	15	0.444444
Acinetobacter	Chloramphenicol_Acetyltransferase_CAT	0	1.12778	1.25	2.6	27	22	5	0.814815
Acinetobacter	Chloramphenicol_MFS_Efflux_Pump	0	0.0493827	0	1.33333	27	1	26	0.037037
Acinetobacter	Chloramphenicol_Phosphotransferase_CPT	0	0	0	0	27	0	27	0
Acinetobacter	Class A Beta-Lactamase	0	0.0990741	0	0.875	27	5	22	0.185185
Acinetobacter	Class B Beta-Lactamase	0	0.131313	0	1	27	4	23	0.148148
Acinetobacter	Class C Beta-Lactamase	0	0.561254	0.846154	1	27	19	8	0.703704
Acinetobacter	Class D Beta-Lactamase	0	0.629488	0.727273	2.52727	27	20	7	0.740741
Acinetobacter	Gene_Modulating_Antibiotic_Efflux	0	2.83519	2.4	5.4	27	22	5	0.814815
Acinetobacter	Gene_Modulating_Resistance	0	0	0	0	27	0	27	0
Acinetobacter	Glycopeptide_Resistance	0	0	0	0	27	0	27	0
Acinetobacter	Lincosamide_Resistance	0	0	0	0	27	0	27	0
Acinetobacter	Macrolide_Resistance	0	0	0	0	27	0	27	0
Acinetobacter	MATE_Antibiotic_Efflux	0	0	0	0	27	0	27	0
Acinetobacter	MFS_Antibiotic_Efflux	0	0.407407	0.666667	0.666667	27	19	8	0.703704
Acinetobacter	Other_ARG	0	0	0	0	27	0	27	0
Acinetobacter	Puromycin_Resistance	0	0	0	0	27	0	27	0
Acinetobacter	Quinolone_Resistance	0	1.07407	1.25	2	27	18	9	0.666667
Acinetobacter	Rifamycin_Resistance	0	0	0	0	27	0	27	0
Acinetobacter	RND_Antibiotic_Efflux	0	3.79678	3.97738	7.09167	27	21	6	0.777778
Acinetobacter	rRNA_Methyltransferase	0	0.314815	0.5	1.5	27	15	12	0.555556
Acinetobacter	SMR_Antibiotic_Efflux	0	0	0	0	27	0	27	0
Acinetobacter	Streptogramin_Resistance	0	0	0	0	27	0	27	0
Acinetobacter	Tetracycline_Efflux	0	0.12037	0	1.35	27	4	23	0.148148
Acinetobacter	Tetracycline_Inactivation	0	0	0	0	27	0	27	0
Acinetobacter	Tetracycline_Other	0	0	0	0	27	0	27	0
Acinetobacter	Tetracycline_Ribosomal_Protection	0	0.20202	0	0.727273	27	9	18	0.333333
Acinetobacter	TotalABR	1.08333	15.2856	15.2533	36.0681	27	27	0	1
Actinobacillus	ABC_Antibiotic_Efflux	0	0	0	0	19	0	19	0
Actinobacillus	Aminoglycoside_Acetyltransferase	0	0	0	0	19	0	19	0
Actinobacillus	Aminoglycoside_Nucleotidyltransferase	0	0	0	0	19	0	19	0
Actinobacillus	Aminoglycoside_Phosphotransferase	0	0.141353	0	1.08571	19	3	16	0.157895
Actinobacillus	Antibiotic_Target	0	0.140351	0	1	19	3	16	0.157895
Actinobacillus	Chloramphenicol_Acetyltransferase_CAT	0	0.0526316	0	1	19	1	18	0.0526316
Actinobacillus	Chloramphenicol_MFS_Efflux_Pump	0	0	0	0	19	0	19	0
Actinobacillus	Chloramphenicol_Phosphotransferase_CPT	0	0	0	0	19	0	19	0
Actinobacillus	Class A Beta-Lactamase	0	0.149123	0	1	19	3	16	0.157895
Actinobacillus	Class B Beta-Lactamase	0	0	0	0	19	0	19	0
Actinobacillus	Class C Beta-Lactamase	0	0	0	0	19	0	19	0
Actinobacillus	Class D Beta-Lactamase	0	0	0	0	19	0	19	0
Actinobacillus	Gene_Modulating_Antibiotic_Efflux	0	0	0	0	19	0	19	0
Actinobacillus	Gene_Modulating_Resistance	0	0	0	0	19	0	19	0
Actinobacillus	Glycopeptide_Resistance	0	0	0	0	19	0	19	0
Actinobacillus	Lincosamide_Resistance	0	0	0	0	19	0	19	0
Actinobacillus	Macrolide_Resistance	0	0	0	0	19	0	19	0
Actinobacillus	MATE_Antibiotic_Efflux	0	0	0	0	19	0	19	0
Actinobacillus	MFS_Antibiotic_Efflux	0	0	0	0	19	0	19	0
Actinobacillus	Other_ARG	0	0	0	0	19	0	19	0
Actinobacillus	Puromycin_Resistance	0	0	0	0	19	0	19	0
Actinobacillus	Quinolone_Resistance	0	0	0	0	19	0	19	0
Actinobacillus	Rifamycin_Resistance	0	0	0	0	19	0	19	0
Actinobacillus	RND_Antibiotic_Efflux	0	0	0	0	19	0	19	0
Actinobacillus	rRNA_Methyltransferase	0	0	0	0	19	0	19	0
Actinobacillus	SMR_Antibiotic_Efflux	0	0	0	0	19	0	19	0
Actinobacillus	Streptogramin_Resistance	0	0	0	0	19	0	19	0
Actinobacillus	Tetracycline_Efflux	0	0.0789474	0	0.75	19	2	17	0.105263
Actinobacillus	Tetracycline_Inactivation	0	0	0	0	19	0	19	0
Actinobacillus	Tetracycline_Other	0	0	0	0	19	0	19	0
Actinobacillus	Tetracycline_Ribosomal_Protection	0	0.039075	0	0.742424	19	1	18	0.0526316
Actinobacillus	TotalABR	0	0.601481	0	5.24481	19	3	16	0.157895
Actinomyces	ABC_Antibiotic_Efflux	0	0	0	0	12	0	12	0
Actinomyces	Aminoglycoside_Acetyltransferase	0	0	0	0	12	0	12	0
Actinomyces	Aminoglycoside_Nucleotidyltransferase	0	0	0	0	12	0	12	0
Actinomyces	Aminoglycoside_Phosphotransferase	0	0	0	0	12	0	12	0
Actinomyces	Antibiotic_Target	0	0	0	0	12	0	12	0
Actinomyces	Chloramphenicol_Acetyltransferase_CAT	0	0	0	0	12	0	12	0
Actinomyces	Chloramphenicol_MFS_Efflux_Pump	0	0	0	0	12	0	12	0
Actinomyces	Chloramphenicol_Phosphotransferase_CPT	0	0	0	0	12	0	12	0
Actinomyces	Class A Beta-Lactamase	0	0	0	0	12	0	12	0
Actinomyces	Class B Beta-Lactamase	0	0	0	0	12	0	12	0
Actinomyces	Class C Beta-Lactamase	0	0	0	0	12	0	12	0
Actinomyces	Class D Beta-Lactamase	0	0	0	0	12	0	12	0
Actinomyces	Gene_Modulating_Antibiotic_Efflux	0	0	0	0	12	0	12	0
Actinomyces	Gene_Modulating_Resistance	0	0	0	0	12	0	12	0
Actinomyces	Glycopeptide_Resistance	0	0	0	0	12	0	12	0
Actinomyces	Lincosamide_Resistance	0	0	0	0	12	0	12	0
Actinomyces	Macrolide_Resistance	0	0	0	0	12	0	12	0
Actinomyces	MATE_Antibiotic_Efflux	0	0	0	0	12	0	12	0
Actinomyces	MFS_Antibiotic_Efflux	0	0	0	0	12	0	12	0
Actinomyces	Other_ARG	0	0	0	0	12	0	12	0
Actinomyces	Puromycin_Resistance	0	0	0	0	12	0	12	0
Actinomyces	Quinolone_Resistance	0	0	0	0	12	0	12	0
Actinomyces	Rifamycin_Resistance	0	0	0	0	12	0	12	0
Actinomyces	RND_Antibiotic_Efflux	0	0	0	0	12	0	12	0
Actinomyces	rRNA_Methyltransferase	0	0	0	0	12	0	12	0
Actinomyces	SMR_Antibiotic_Efflux	0	0	0	0	12	0	12	0
Actinomyces	Streptogramin_Resistance	0	0	0	0	12	0	12	0
Actinomyces	Tetracycline_Efflux	0	0.0277778	0	0.333333	12	1	11	0.0833333
Actinomyces	Tetracycline_Inactivation	0	0	0	0	12	0	12	0
Actinomyces	Tetracycline_Other	0	0	0	0	12	0	12	0
Actinomyces	Tetracycline_Ribosomal_Protection	0	0	0	0	12	0	12	0
Actinomyces	TotalABR	0	0.0277778	0	0.333333	12	1	11	0.0833333
Actinosynnema	ABC_Antibiotic_Efflux	0	0	0	0	1	0	1	0
Actinosynnema	Aminoglycoside_Acetyltransferase	0	0	0	0	1	0	1	0
Actinosynnema	Aminoglycoside_Nucleotidyltransferase	0	0	0	0	1	0	1	0
Actinosynnema	Aminoglycoside_Phosphotransferase	0	0	0	0	1	0	1	0
Actinosynnema	Antibiotic_Target	0	0	0	0	1	0	1	0
Actinosynnema	Chloramphenicol_Acetyltransferase_CAT	0	0	0	0	1	0	1	0
Actinosynnema	Chloramphenicol_MFS_Efflux_Pump	0	0	0	0	1	0	1	0
Actinosynnema	Chloramphenicol_Phosphotransferase_CPT	0	0	0	0	1	0	1	0
Actinosynnema	Class A Beta-Lactamase	0	0	0	0	1	0	1	0
Actinosynnema	Class B Beta-Lactamase	0	0	0	0	1	0	1	0
Actinosynnema	Class C Beta-Lactamase	0	0	0	0	1	0	1	0
Actinosynnema	Class D Beta-Lactamase	0	0	0	0	1	0	1	0
Actinosynnema	Gene_Modulating_Antibiotic_Efflux	0	0	0	0	1	0	1	0
Actinosynnema	Gene_Modulating_Resistance	0	0	0	0	1	0	1	0
Actinosynnema	Glycopeptide_Resistance	0	0	0	0	1	0	1	0
Actinosynnema	Lincosamide_Resistance	0	0	0	0	1	0	1	0
Actinosynnema	Macrolide_Resistance	0	0	0	0	1	0	1	0
Actinosynnema	MATE_Antibiotic_Efflux	0	0	0	0	1	0	1	0
Actinosynnema	MFS_Antibiotic_Efflux	0	0	0	0	1	0	1	0
Actinosynnema	Other_ARG	0	0	0	0	1	0	1	0
Actinosynnema	Puromycin_Resistance	0	0	0	0	1	0	1	0
Actinosynnema	Quinolone_Resistance	0	0	0	0	1	0	1	0
Actinosynnema	Rifamycin_Resistance	0	0	0	0	1	0	1	0
Actinosynnema	RND_Antibiotic_Efflux	0	0	0	0	1	0	1	0
Actinosynnema	rRNA_Methyltransferase	0	0	0	0	1	0	1	0
Actinosynnema	SMR_Antibiotic_Efflux	0	0	0	0	1	0	1	0
Actinosynnema	Streptogramin_Resistance	0	0	0	0	1	0	1	0
Actinosynnema	Tetracycline_Efflux	0	0	0	0	1	0	1	0
Actinosynnema	Tetracycline_Inactivation	0	0	0	0	1	0	1	0
Actinosynnema	Tetracycline_Other	0	0	0	0	1	0	1	0
Actinosynnema	Tetracycline_Ribosomal_Protection	0	0	0	0	1	0	1	0
Actinosynnema	TotalABR	0	0	0	0	1	0	1	0
Acyrthosiphon	ABC_Antibiotic_Efflux	0	0	0	0	1	0	1	0
Acyrthosiphon	Aminoglycoside_Acetyltransferase	0	0	0	0	1	0	1	0
Acyrthosiphon	Aminoglycoside_Nucleotidyltransferase	0	0	0	0	1	0	1	0
Acyrthosiphon	Aminoglycoside_Phosphotransferase	0	0	0	0	1	0	1	0
Acyrthosiphon	Antibiotic_Target	0	0	0	0	1	0	1	0
Acyrthosiphon	Chloramphenicol_Acetyltransferase_CAT	0	0	0	0	1	0	1	0
Acyrthosiphon	Chloramphenicol_MFS_Efflux_Pump	0	0	0	0	1	0	1	0
Acyrthosiphon	Chloramphenicol_Phosphotransferase_CPT	0	0	0	0	1	0	1	0
Acyrthosiphon	Class A Beta-Lactamase	0	0	0	0	1	0	1	0
Acyrthosiphon	Class B Beta-Lactamase	0	0	0	0	1	0	1	0
Acyrthosiphon	Class C Beta-Lactamase	0	0	0	0	1	0	1	0
Acyrthosiphon	Class D Beta-Lactamase	0	0	0	0	1	0	1	0
Acyrthosiphon	Gene_Modulating_Antibiotic_Efflux	0	0	0	0	1	0	1	0
Acyrthosiphon	Gene_Modulating_Resistance	0	0	0	0	1	0	1	0
Acyrthosiphon	Glycopeptide_Resistance	0	0	0	0	1	0	1	0
Acyrthosiphon	Lincosamide_Resistance	0	0	0	0	1	0	1	0
Acyrthosiphon	Macrolide_Resistance	0	0	0	0	1	0	1	0
Acyrthosiphon	MATE_Antibiotic_Efflux	0	0	0	0	1	0	1	0
Acyrthosiphon	MFS_Antibiotic_Efflux	0	0	0	0	1	0	1	0
Acyrthosiphon	Other_ARG	0	0	0	0	1	0	1	0
Acyrthosiphon	Puromycin_Resistance	0	0	0	0	1	0	1	0
Acyrthosiphon	Quinolone_Resistance	0	0	0	0	1	0	1	0
Acyrthosiphon	Rifamycin_Resistance	0	0	0	0	1	0	1	0
Acyrthosiphon	RND_Antibiotic_Efflux	0	0	0	0	1	0	1	0
Acyrthosiphon	rRNA_Methyltransferase	0	0	0	0	1	0	1	0
Acyrthosiphon	SMR_Antibiotic_Efflux	0	0	0	0	1	0	1	0
Acyrthosiphon	Streptogramin_Resistance	0	0	0	0	1	0	1	0
Acyrthosiphon	Tetracycline_Efflux	0	0	0	0	1	0	1	0
Acyrthosiphon	Tetracycline_Inactivation	0	0	0	0	1	0	1	0
Acyrthosiphon	Tetracycline_Other	0	0	0	0	1	0	1	0
Acyrthosiphon	Tetracycline_Ribosomal_Protection	0	0	0	0	1	0	1	0
Acyrthosiphon	TotalABR	0	0	0	0	1	0	1	0
Aedes	ABC_Antibiotic_Efflux	0	0	0	0	1	0	1	0
Aedes	Aminoglycoside_Acetyltransferase	0	0	0	0	1	0	1	0
Aedes	Aminoglycoside_Nucleotidyltransferase	0	0	0	0	1	0	1	0
Aedes	Aminoglycoside_Phosphotransferase	0	0	0	0	1	0	1	0
Aedes	Antibiotic_Target	0	0	0	0	1	0	1	0
Aedes	Chloramphenicol_Acetyltransferase_CAT	0	0	0	0	1	0	1	0
Aedes	Chloramphenicol_MFS_Efflux_Pump	0	0	0	0	1	0	1	0
Aedes	Chloramphenicol_Phosphotransferase_CPT	0	0	0	0	1	0	1	0
Aedes	Class A Beta-Lactamase	0	0	0	0	1	0	1	0
Aedes	Class B Beta-Lactamase	0	0	0	0	1	0	1	0
Aedes	Class C Beta-Lactamase	0	0	0	0	1	0	1	0
Aedes	Class D Beta-Lactamase	0	0	0	0	1	0	1	0
Aedes	Gene_Modulating_Antibiotic_Efflux	0	0	0	0	1	0	1	0
Aedes	Gene_Modulating_Resistance	0	0	0	0	1	0	1	0
Aedes	Glycopeptide_Resistance	0	0	0	0	1	0	1	0
Aedes	Lincosamide_Resistance	0	0	0	0	1	0	1	0
Aedes	Macrolide_Resistance	0	0	0	0	1	0	1	0
Aedes	MATE_Antibiotic_Efflux	0	0	0	0	1	0	1	0
Aedes	MFS_Antibiotic_Efflux	0	0	0	0	1	0	1	0
Aedes	Other_ARG	0	0	0	0	1	0	1	0
Aedes	Puromycin_Resistance	0	0	0	0	1	0	1	0
Aedes	Quinolone_Resistance	0	0	0	0	1	0	1	0
Aedes	Rifamycin_Resistance	0	0	0	0	1	0	1	0
Aedes	RND_Antibiotic_Efflux	0	0	0	0	1	0	1	0
Aedes	rRNA_Methyltransferase	0	0	0	0	1	0	1	0
Aedes	SMR_Antibiotic_Efflux	0	0	0	0	1	0	1	0
Aedes	Streptogramin_Resistance	0	0	0	0	1	0	1	0
Aedes	Tetracycline_Efflux	0	0	0	0	1	0	1	0
Aedes	Tetracycline_Inactivation	0	0	0	0	1	0	1	0
Aedes	Tetracycline_Other	0	0	0	0	1	0	1	0
Aedes	Tetracycline_Ribosomal_Protection	0	0	0	0	1	0	1	0
Aedes	TotalABR	0	0	0	0	1	0	1	0
Aerococcus	ABC_Antibiotic_Efflux	0	0	0	0	2	0	2	0
Aerococcus	Aminoglycoside_Acetyltransferase	0	0	0	0	2	0	2	0
Aerococcus	Aminoglycoside_Nucleotidyltransferase	0	0	0	0	2	0	2	0
Aerococcus	Aminoglycoside_Phosphotransferase	0	0	0	0	2	0	2	0
Aerococcus	Antibiotic_Target	0	0	0	0	2	0	2	0
Aerococcus	Chloramphenicol_Acetyltransferase_CAT	0	0	0	0	2	0	2	0
Aerococcus	Chloramphenicol_MFS_Efflux_Pump	0	0	0	0	2	0	2	0
Aerococcus	Chloramphenicol_Phosphotransferase_CPT	0	0	0	0	2	0	2	0
Aerococcus	Class A Beta-Lactamase	0	0	0	0	2	0	2	0
Aerococcus	Class B Beta-Lactamase	0	0	0	0	2	0	2	0
Aerococcus	Class C Beta-Lactamase	0	0	0	0	2	0	2	0
Aerococcus	Class D Beta-Lactamase	0	0	0	0	2	0	2	0
Aerococcus	Gene_Modulating_Antibiotic_Efflux	0	0	0	0	2	0	2	0
Aerococcus	Gene_Modulating_Resistance	0	0	0	0	2	0	2	0
Aerococcus	Glycopeptide_Resistance	0	0	0	0	2	0	2	0
Aerococcus	Lincosamide_Resistance	0	0	0	0	2	0	2	0
Aerococcus	Macrolide_Resistance	0	0	0	0	2	0	2	0
Aerococcus	MATE_Antibiotic_Efflux	0	0	0	0	2	0	2	0
Aerococcus	MFS_Antibiotic_Efflux	0	0	0	0	2	0	2	0
Aerococcus	Other_ARG	0	0	0	0	2	0	2	0
Aerococcus	Puromycin_Resistance	0	0	0	0	2	0	2	0
Aerococcus	Quinolone_Resistance	0	0	0	0	2	0	2	0
Aerococcus	Rifamycin_Resistance	0	0	0	0	2	0	2	0
Aerococcus	RND_Antibiotic_Efflux	0	0	0	0	2	0	2	0
Aerococcus	rRNA_Methyltransferase	0	0.4	0.4	0.8	2	1	1	0.5
Aerococcus	SMR_Antibiotic_Efflux	0	0	0	0	2	0	2	0
Aerococcus	Streptogramin_Resistance	0	0	0	0	2	0	2	0
Aerococcus	Tetracycline_Efflux	0	0	0	0	2	0	2	0
Aerococcus	Tetracycline_Inactivation	0	0	0	0	2	0	2	0
Aerococcus	Tetracycline_Other	0	0	0	0	2	0	2	0
Aerococcus	Tetracycline_Ribosomal_Protection	0	0.357143	0.357143	0.714286	2	1	1	0.5
Aerococcus	TotalABR	0	0.757143	0.757143	1.51429	2	1	1	0.5
Aeromicrobium	ABC_Antibiotic_Efflux	0	0	0	0	1	0	1	0
Aeromicrobium	Aminoglycoside_Acetyltransferase	0	0	0	0	1	0	1	0
Aeromicrobium	Aminoglycoside_Nucleotidyltransferase	0	0	0	0	1	0	1	0
Aeromicrobium	Aminoglycoside_Phosphotransferase	0	0	0	0	1	0	1	0
Aeromicrobium	Antibiotic_Target	0	0	0	0	1	0	1	0
Aeromicrobium	Chloramphenicol_Acetyltransferase_CAT	0	0	0	0	1	0	1	0
Aeromicrobium	Chloramphenicol_MFS_Efflux_Pump	0	0	0	0	1	0	1	0
Aeromicrobium	Chloramphenicol_Phosphotransferase_CPT	0	0	0	0	1	0	1	0
Aeromicrobium	Class A Beta-Lactamase	0	0	0	0	1	0	1	0
Aeromicrobium	Class B Beta-Lactamase	0	0	0	0	1	0	1	0
Aeromicrobium	Class C Beta-Lactamase	0	0	0	0	1	0	1	0
Aeromicrobium	Class D Beta-Lactamase	0	0	0	0	1	0	1	0
Aeromicrobium	Gene_Modulating_Antibiotic_Efflux	0	0	0	0	1	0	1	0
Aeromicrobium	Gene_Modulating_Resistance	0	0	0	0	1	0	1	0
Aeromicrobium	Glycopeptide_Resistance	0	0	0	0	1	0	1	0
Aeromicrobium	Lincosamide_Resistance	0	0	0	0	1	0	1	0
Aeromicrobium	Macrolide_Resistance	0	0	0	0	1	0	1	0
Aeromicrobium	MATE_Antibiotic_Efflux	0	0	0	0	1	0	1	0
Aeromicrobium	MFS_Antibiotic_Efflux	0	0	0	0	1	0	1	0
Aeromicrobium	Other_ARG	0	0	0	0	1	0	1	0
Aeromicrobium	Puromycin_Resistance	0	0	0	0	1	0	1	0
Aeromicrobium	Quinolone_Resistance	0	0	0	0	1	0	1	0
Aeromicrobium	Rifamycin_Resistance	0	0	0	0	1	0	1	0
Aeromicrobium	RND_Antibiotic_Efflux	0	0	0	0	1	0	1	0
Aeromicrobium	rRNA_Methyltransferase	0	0	0	0	1	0	1	0
Aeromicrobium	SMR_Antibiotic_Efflux	0	0	0	0	1	0	1	0
Aeromicrobium	Streptogramin_Resistance	0	0	0	0	1	0	1	0
Aeromicrobium	Tetracycline_Efflux	0	0	0	0	1	0	1	0
Aeromicrobium	Tetracycline_Inactivation	0	0	0	0	1	0	1	0
Aeromicrobium	Tetracycline_Other	0	0	0	0	1	0	1	0
Aeromicrobium	Tetracycline_Ribosomal_Protection	0	0	0	0	1	0	1	0
Aeromicrobium	TotalABR	0	0	0	0	1	0	1	0
Aeromonas	ABC_Antibiotic_Efflux	0	0	0	0	4	0	4	0
Aeromonas	Aminoglycoside_Acetyltransferase	0	0	0	0	4	0	4	0
Aeromonas	Aminoglycoside_Nucleotidyltransferase	0	0.0960366	0	0.384146	4	1	3	0.25
Aeromonas	Aminoglycoside_Phosphotransferase	0	0	0	0	4	0	4	0
Aeromonas	Antibiotic_Target	0	0.25	0	1	4	1	3	0.25
Aeromonas	Chloramphenicol_Acetyltransferase_CAT	0	0.25	0	1	4	1	3	0.25
Aeromonas	Chloramphenicol_MFS_Efflux_Pump	0	0	0	0	4	0	4	0
Aeromonas	Chloramphenicol_Phosphotransferase_CPT	0	0	0	0	4	0	4	0
Aeromonas	Class A Beta-Lactamase	0	0	0	0	4	0	4	0
Aeromonas	Class B Beta-Lactamase	0	0.428571	0.571429	0.571429	4	3	1	0.75
Aeromonas	Class C Beta-Lactamase	0	0.515399	0.61413	0.833333	4	3	1	0.75
Aeromonas	Class D Beta-Lactamase	0	0	0	0	4	0	4	0
Aeromonas	Gene_Modulating_Antibiotic_Efflux	0	0	0	0	4	0	4	0
Aeromonas	Gene_Modulating_Resistance	0	0	0	0	4	0	4	0
Aeromonas	Glycopeptide_Resistance	0	0	0	0	4	0	4	0
Aeromonas	Lincosamide_Resistance	0	0	0	0	4	0	4	0
Aeromonas	Macrolide_Resistance	0	0	0	0	4	0	4	0
Aeromonas	MATE_Antibiotic_Efflux	0	0	0	0	4	0	4	0
Aeromonas	MFS_Antibiotic_Efflux	0	0	0	0	4	0	4	0
Aeromonas	Other_ARG	0	0	0	0	4	0	4	0
Aeromonas	Puromycin_Resistance	0	0	0	0	4	0	4	0
Aeromonas	Quinolone_Resistance	0	0	0	0	4	0	4	0
Aeromonas	Rifamycin_Resistance	0	0	0	0	4	0	4	0
Aeromonas	RND_Antibiotic_Efflux	0	0	0	0	4	0	4	0
Aeromonas	rRNA_Methyltransferase	0	0	0	0	4	0	4	0
Aeromonas	SMR_Antibiotic_Efflux	0	0	0	0	4	0	4	0
Aeromonas	Streptogramin_Resistance	0	0	0	0	4	0	4	0
Aeromonas	Tetracycline_Efflux	0	0.192308	0	0.769231	4	1	3	0.25
Aeromonas	Tetracycline_Inactivation	0	0	0	0	4	0	4	0
Aeromonas	Tetracycline_Other	0	0	0	0	4	0	4	0
Aeromonas	Tetracycline_Ribosomal_Protection	0	0	0	0	4	0	4	0
Aeromonas	TotalABR	0.571429	1.73231	0.899845	4.55814	4	4	0	1
Aeropyrum	ABC_Antibiotic_Efflux	0	0	0	0	1	0	1	0
Aeropyrum	Aminoglycoside_Acetyltransferase	0	0	0	0	1	0	1	0
Aeropyrum	Aminoglycoside_Nucleotidyltransferase	0	0	0	0	1	0	1	0
Aeropyrum	Aminoglycoside_Phosphotransferase	0	0	0	0	1	0	1	0
Aeropyrum	Antibiotic_Target	0	0	0	0	1	0	1	0
Aeropyrum	Chloramphenicol_Acetyltransferase_CAT	0	0	0	0	1	0	1	0
Aeropyrum	Chloramphenicol_MFS_Efflux_Pump	0	0	0	0	1	0	1	0
Aeropyrum	Chloramphenicol_Phosphotransferase_CPT	0	0	0	0	1	0	1	0
Aeropyrum	Class A Beta-Lactamase	0	0	0	0	1	0	1	0
Aeropyrum	Class B Beta-Lactamase	0	0	0	0	1	0	1	0
Aeropyrum	Class C Beta-Lactamase	0	0	0	0	1	0	1	0
Aeropyrum	Class D Beta-Lactamase	0	0	0	0	1	0	1	0
Aeropyrum	Gene_Modulating_Antibiotic_Efflux	0	0	0	0	1	0	1	0
Aeropyrum	Gene_Modulating_Resistance	0	0	0	0	1	0	1	0
Aeropyrum	Glycopeptide_Resistance	0	0	0	0	1	0	1	0
Aeropyrum	Lincosamide_Resistance	0	0	0	0	1	0	1	0
Aeropyrum	Macrolide_Resistance	0	0	0	0	1	0	1	0
Aeropyrum	MATE_Antibiotic_Efflux	0	0	0	0	1	0	1	0
Aeropyrum	MFS_Antibiotic_Efflux	0	0	0	0	1	0	1	0
Aeropyrum	Other_ARG	0	0	0	0	1	0	1	0
Aeropyrum	Puromycin_Resistance	0	0	0	0	1	0	1	0
Aeropyrum	Quinolone_Resistance	0	0	0	0	1	0	1	0
Aeropyrum	Rifamycin_Resistance	0	0	0	0	1	0	1	0
Aeropyrum	RND_Antibiotic_Efflux	0	0	0	0	1	0	1	0
Aeropyrum	rRNA_Methyltransferase	0	0	0	0	1	0	1	0
Aeropyrum	SMR_Antibiotic_Efflux	0	0	0	0	1	0	1	0
Aeropyrum	Streptogramin_Resistance	0	0	0	0	1	0	1	0
Aeropyrum	Tetracycline_Efflux	0	0	0	0	1	0	1	0
Aeropyrum	Tetracycline_Inactivation	0	0	0	0	1	0	1	0
Aeropyrum	Tetracycline_Other	0	0	0	0	1	0	1	0
Aeropyrum	Tetracycline_Ribosomal_Protection	0	0	0	0	1	0	1	0
Aeropyrum	TotalABR	0	0	0	0	1	0	1	0
Afipia	ABC_Antibiotic_Efflux	0	0	0	0	1	0	1	0
Afipia	Aminoglycoside_Acetyltransferase	0	0	0	0	1	0	1	0
Afipia	Aminoglycoside_Nucleotidyltransferase	0	0	0	0	1	0	1	0
Afipia	Aminoglycoside_Phosphotransferase	0	0	0	0	1	0	1	0
Afipia	Antibiotic_Target	0	0	0	0	1	0	1	0
Afipia	Chloramphenicol_Acetyltransferase_CAT	0	0	0	0	1	0	1	0
Afipia	Chloramphenicol_MFS_Efflux_Pump	0	0	0	0	1	0	1	0
Afipia	Chloramphenicol_Phosphotransferase_CPT	0	0	0	0	1	0	1	0
Afipia	Class A Beta-Lactamase	0	0	0	0	1	0	1	0
Afipia	Class B Beta-Lactamase	0	0	0	0	1	0	1	0
Afipia	Class C Beta-Lactamase	0	0	0	0	1	0	1	0
Afipia	Class D Beta-Lactamase	0	0	0	0	1	0	1	0
Afipia	Gene_Modulating_Antibiotic_Efflux	0	0	0	0	1	0	1	0
Afipia	Gene_Modulating_Resistance	0	0	0	0	1	0	1	0
Afipia	Glycopeptide_Resistance	0	0	0	0	1	0	1	0
Afipia	Lincosamide_Resistance	0	0	0	0	1	0	1	0
Afipia	Macrolide_Resistance	0	0	0	0	1	0	1	0
Afipia	MATE_Antibiotic_Efflux	0	0	0	0	1	0	1	0
Afipia	MFS_Antibiotic_Efflux	0	0	0	0	1	0	1	0
Afipia	Other_ARG	0	0	0	0	1	0	1	0
Afipia	Puromycin_Resistance	0	0	0	0	1	0	1	0
Afipia	Quinolone_Resistance	0	0	0	0	1	0	1	0
Afipia	Rifamycin_Resistance	0	0	0	0	1	0	1	0
Afipia	RND_Antibiotic_Efflux	0	0	0	0	1	0	1	0
Afipia	rRNA_Methyltransferase	0	0	0	0	1	0	1	0
Afipia	SMR_Antibiotic_Efflux	0	0	0	0	1	0	1	0
Afipia	Streptogramin_Resistance	0	0	0	0	1	0	1	0
Afipia	Tetracycline_Efflux	0	0	0	0	1	0	1	0
Afipia	Tetracycline_Inactivation	0	0	0	0	1	0	1	0
Afipia	Tetracycline_Other	0	0	0	0	1	0	1	0
Afipia	Tetracycline_Ribosomal_Protection	0	0	0	0	1	0	1	0
Afipia	TotalABR	0	0	0	0	1	0	1	0
Aggregatibacter	ABC_Antibiotic_Efflux	0	0	0	0	4	0	4	0
Aggregatibacter	Aminoglycoside_Acetyltransferase	0	0	0	0	4	0	4	0
Aggregatibacter	Aminoglycoside_Nucleotidyltransferase	0	0	0	0	4	0	4	0
Aggregatibacter	Aminoglycoside_Phosphotransferase	0	0	0	0	4	0	4	0
Aggregatibacter	Antibiotic_Target	0	0	0	0	4	0	4	0
Aggregatibacter	Chloramphenicol_Acetyltransferase_CAT	0	0	0	0	4	0	4	0
Aggregatibacter	Chloramphenicol_MFS_Efflux_Pump	0	0	0	0	4	0	4	0
Aggregatibacter	Chloramphenicol_Phosphotransferase_CPT	0	0	0	0	4	0	4	0
Aggregatibacter	Class A Beta-Lactamase	0	0	0	0	4	0	4	0
Aggregatibacter	Class B Beta-Lactamase	0	0	0	0	4	0	4	0
Aggregatibacter	Class C Beta-Lactamase	0	0	0	0	4	0	4	0
Aggregatibacter	Class D Beta-Lactamase	0	0	0	0	4	0	4	0
Aggregatibacter	Gene_Modulating_Antibiotic_Efflux	0	0	0	0	4	0	4	0
Aggregatibacter	Gene_Modulating_Resistance	0	0	0	0	4	0	4	0
Aggregatibacter	Glycopeptide_Resistance	0	0	0	0	4	0	4	0
Aggregatibacter	Lincosamide_Resistance	0	0	0	0	4	0	4	0
Aggregatibacter	Macrolide_Resistance	0	0	0	0	4	0	4	0
Aggregatibacter	MATE_Antibiotic_Efflux	0	0	0	0	4	0	4	0
Aggregatibacter	MFS_Antibiotic_Efflux	0	0	0	0	4	0	4	0
Aggregatibacter	Other_ARG	0	0	0	0	4	0	4	0
Aggregatibacter	Puromycin_Resistance	0	0	0	0	4	0	4	0
Aggregatibacter	Quinolone_Resistance	0	0	0	0	4	0	4	0
Aggregatibacter	Rifamycin_Resistance	0	0	0	0	4	0	4	0
Aggregatibacter	RND_Antibiotic_Efflux	0	0	0	0	4	0	4	0
Aggregatibacter	rRNA_Methyltransferase	0	0	0	0	4	0	4	0
Aggregatibacter	SMR_Antibiotic_Efflux	0	0	0	0	4	0	4	0
Aggregatibacter	Streptogramin_Resistance	0	0	0	0	4	0	4	0
Aggregatibacter	Tetracycline_Efflux	0	0	0	0	4	0	4	0
Aggregatibacter	Tetracycline_Inactivation	0	0	0	0	4	0	4	0
Aggregatibacter	Tetracycline_Other	0	0	0	0	4	0	4	0
Aggregatibacter	Tetracycline_Ribosomal_Protection	0	0	0	0	4	0	4	0
Aggregatibacter	TotalABR	0	0	0	0	4	0	4	0
Agreia	ABC_Antibiotic_Efflux	0	0	0	0	1	0	1	0
Agreia	Aminoglycoside_Acetyltransferase	0	0	0	0	1	0	1	0
Agreia	Aminoglycoside_Nucleotidyltransferase	0	0	0	0	1	0	1	0
Agreia	Aminoglycoside_Phosphotransferase	0	0	0	0	1	0	1	0
Agreia	Antibiotic_Target	0	0	0	0	1	0	1	0
Agreia	Chloramphenicol_Acetyltransferase_CAT	0	0	0	0	1	0	1	0
Agreia	Chloramphenicol_MFS_Efflux_Pump	0	0	0	0	1	0	1	0
Agreia	Chloramphenicol_Phosphotransferase_CPT	0	0	0	0	1	0	1	0
Agreia	Class A Beta-Lactamase	0	0	0	0	1	0	1	0
Agreia	Class B Beta-Lactamase	0	0	0	0	1	0	1	0
Agreia	Class C Beta-Lactamase	0	0	0	0	1	0	1	0
Agreia	Class D Beta-Lactamase	0	0	0	0	1	0	1	0
Agreia	Gene_Modulating_Antibiotic_Efflux	0	0	0	0	1	0	1	0
Agreia	Gene_Modulating_Resistance	0	0	0	0	1	0	1	0
Agreia	Glycopeptide_Resistance	0	0	0	0	1	0	1	0
Agreia	Lincosamide_Resistance	0	0	0	0	1	0	1	0
Agreia	Macrolide_Resistance	0	0	0	0	1	0	1	0
Agreia	MATE_Antibiotic_Efflux	0	0	0	0	1	0	1	0
Agreia	MFS_Antibiotic_Efflux	0	0	0	0	1	0	1	0
Agreia	Other_ARG	0	0	0	0	1	0	1	0
Agreia	Puromycin_Resistance	0	0	0	0	1	0	1	0
Agreia	Quinolone_Resistance	0	0	0	0	1	0	1	0
Agreia	Rifamycin_Resistance	0	0	0	0	1	0	1	0
Agreia	RND_Antibiotic_Efflux	0	0	0	0	1	0	1	0
Agreia	rRNA_Methyltransferase	0	0	0	0	1	0	1	0
Agreia	SMR_Antibiotic_Efflux	0	0	0	0	1	0	1	0
Agreia	Streptogramin_Resistance	0	0	0	0	1	0	1	0
Agreia	Tetracycline_Efflux	0	0	0	0	1	0	1	0
Agreia	Tetracycline_Inactivation	0	0	0	0	1	0	1	0
Agreia	Tetracycline_Other	0	0	0	0	1	0	1	0
Agreia	Tetracycline_Ribosomal_Protection	0	0	0	0	1	0	1	0
Agreia	TotalABR	0	0	0	0	1	0	1	0
Agrobacterium	ABC_Antibiotic_Efflux	0	0	0	0	5	0	5	0
Agrobacterium	Aminoglycoside_Acetyltransferase	0	0	0	0	5	0	5	0
Agrobacterium	Aminoglycoside_Nucleotidyltransferase	0	0	0	0	5	0	5	0
Agrobacterium	Aminoglycoside_Phosphotransferase	0	0	0	0	5	0	5	0
Agrobacterium	Antibiotic_Target	0	0	0	0	5	0	5	0
Agrobacterium	Chloramphenicol_Acetyltransferase_CAT	0	0.5	0.5	1	5	3	2	0.6
Agrobacterium	Chloramphenicol_MFS_Efflux_Pump	0	0	0	0	5	0	5	0
Agrobacterium	Chloramphenicol_Phosphotransferase_CPT	0	0	0	0	5	0	5	0
Agrobacterium	Class A Beta-Lactamase	0	0	0	0	5	0	5	0
Agrobacterium	Class B Beta-Lactamase	0	0	0	0	5	0	5	0
Agrobacterium	Class C Beta-Lactamase	0	0	0	0	5	0	5	0
Agrobacterium	Class D Beta-Lactamase	0	0	0	0	5	0	5	0
Agrobacterium	Gene_Modulating_Antibiotic_Efflux	0	0	0	0	5	0	5	0
Agrobacterium	Gene_Modulating_Resistance	0	0	0	0	5	0	5	0
Agrobacterium	Glycopeptide_Resistance	0	0	0	0	5	0	5	0
Agrobacterium	Lincosamide_Resistance	0	0	0	0	5	0	5	0
Agrobacterium	Macrolide_Resistance	0	0	0	0	5	0	5	0
Agrobacterium	MATE_Antibiotic_Efflux	0	0	0	0	5	0	5	0
Agrobacterium	MFS_Antibiotic_Efflux	0	0	0	0	5	0	5	0
Agrobacterium	Other_ARG	0	0	0	0	5	0	5	0
Agrobacterium	Puromycin_Resistance	0	0	0	0	5	0	5	0
Agrobacterium	Quinolone_Resistance	0	0	0	0	5	0	5	0
Agrobacterium	Rifamycin_Resistance	0	0	0	0	5	0	5	0
Agrobacterium	RND_Antibiotic_Efflux	0	0	0	0	5	0	5	0
Agrobacterium	rRNA_Methyltransferase	0	0	0	0	5	0	5	0
Agrobacterium	SMR_Antibiotic_Efflux	0	0	0	0	5	0	5	0
Agrobacterium	Streptogramin_Resistance	0	0	0	0	5	0	5	0
Agrobacterium	Tetracycline_Efflux	0	0.488889	0.666667	0.888889	5	3	2	0.6
Agrobacterium	Tetracycline_Inactivation	0	0	0	0	5	0	5	0
Agrobacterium	Tetracycline_Other	0	0	0	0	5	0	5	0
Agrobacterium	Tetracycline_Ribosomal_Protection	0	0	0	0	5	0	5	0
Agrobacterium	TotalABR	0	0.988889	1.16667	1.88889	5	3	2	0.6
Ahrensia	ABC_Antibiotic_Efflux	0	0	0	0	1	0	1	0
Ahrensia	Aminoglycoside_Acetyltransferase	0	0	0	0	1	0	1	0
Ahrensia	Aminoglycoside_Nucleotidyltransferase	0	0	0	0	1	0	1	0
Ahrensia	Aminoglycoside_Phosphotransferase	0	0	0	0	1	0	1	0
Ahrensia	Antibiotic_Target	0	0	0	0	1	0	1	0
Ahrensia	Chloramphenicol_Acetyltransferase_CAT	0	0	0	0	1	0	1	0
Ahrensia	Chloramphenicol_MFS_Efflux_Pump	0	0	0	0	1	0	1	0
Ahrensia	Chloramphenicol_Phosphotransferase_CPT	0	0	0	0	1	0	1	0
Ahrensia	Class A Beta-Lactamase	0	0	0	0	1	0	1	0
Ahrensia	Class B Beta-Lactamase	0	0	0	0	1	0	1	0
Ahrensia	Class C Beta-Lactamase	0	0	0	0	1	0	1	0
Ahrensia	Class D Beta-Lactamase	0	0	0	0	1	0	1	0
Ahrensia	Gene_Modulating_Antibiotic_Efflux	0	0	0	0	1	0	1	0
Ahrensia	Gene_Modulating_Resistance	0	0	0	0	1	0	1	0
Ahrensia	Glycopeptide_Resistance	0	0	0	0	1	0	1	0
Ahrensia	Lincosamide_Resistance	0	0	0	0	1	0	1	0
Ahrensia	Macrolide_Resistance	0	0	0	0	1	0	1	0
Ahrensia	MATE_Antibiotic_Efflux	0	0	0	0	1	0	1	0
Ahrensia	MFS_Antibiotic_Efflux	0	0	0	0	1	0	1	0
Ahrensia	Other_ARG	0	0	0	0	1	0	1	0
Ahrensia	Puromycin_Resistance	0	0	0	0	1	0	1	0
Ahrensia	Quinolone_Resistance	0	0	0	0	1	0	1	0
Ahrensia	Rifamycin_Resistance	0	0	0	0	1	0	1	0
Ahrensia	RND_Antibiotic_Efflux	0	0	0	0	1	0	1	0
Ahrensia	rRNA_Methyltransferase	0	0	0	0	1	0	1	0
Ahrensia	SMR_Antibiotic_Efflux	0	0	0	0	1	0	1	0
Ahrensia	Streptogramin_Resistance	0	0	0	0	1	0	1	0
Ahrensia	Tetracycline_Efflux	0	0	0	0	1	0	1	0
Ahrensia	Tetracycline_Inactivation	0	0	0	0	1	0	1	0
Ahrensia	Tetracycline_Other	0	0	0	0	1	0	1	0
Ahrensia	Tetracycline_Ribosomal_Protection	0	0	0	0	1	0	1	0
Ahrensia	TotalABR	0	0	0	0	1	0	1	0
Ajellomyces	ABC_Antibiotic_Efflux	0	0	0	0	2	0	2	0
Ajellomyces	Aminoglycoside_Acetyltransferase	0	0	0	0	2	0	2	0
Ajellomyces	Aminoglycoside_Nucleotidyltransferase	0	0	0	0	2	0	2	0
Ajellomyces	Aminoglycoside_Phosphotransferase	0	0	0	0	2	0	2	0
Ajellomyces	Antibiotic_Target	0	0	0	0	2	0	2	0
Ajellomyces	Chloramphenicol_Acetyltransferase_CAT	0	0	0	0	2	0	2	0
Ajellomyces	Chloramphenicol_MFS_Efflux_Pump	0	0	0	0	2	0	2	0
Ajellomyces	Chloramphenicol_Phosphotransferase_CPT	0	0	0	0	2	0	2	0
Ajellomyces	Class A Beta-Lactamase	0	0	0	0	2	0	2	0
Ajellomyces	Class B Beta-Lactamase	0	0	0	0	2	0	2	0
Ajellomyces	Class C Beta-Lactamase	0	0	0	0	2	0	2	0
Ajellomyces	Class D Beta-Lactamase	0	0	0	0	2	0	2	0
Ajellomyces	Gene_Modulating_Antibiotic_Efflux	0	0	0	0	2	0	2	0
Ajellomyces	Gene_Modulating_Resistance	0	0	0	0	2	0	2	0
Ajellomyces	Glycopeptide_Resistance	0	0	0	0	2	0	2	0
Ajellomyces	Lincosamide_Resistance	0	0	0	0	2	0	2	0
Ajellomyces	Macrolide_Resistance	0	0	0	0	2	0	2	0
Ajellomyces	MATE_Antibiotic_Efflux	0	0	0	0	2	0	2	0
Ajellomyces	MFS_Antibiotic_Efflux	0	0	0	0	2	0	2	0
Ajellomyces	Other_ARG	0	0	0	0	2	0	2	0
Ajellomyces	Puromycin_Resistance	0	0	0	0	2	0	2	0
Ajellomyces	Quinolone_Resistance	0	0	0	0	2	0	2	0
Ajellomyces	Rifamycin_Resistance	0	0	0	0	2	0	2	0
Ajellomyces	RND_Antibiotic_Efflux	0	0	0	0	2	0	2	0
Ajellomyces	rRNA_Methyltransferase	0	0	0	0	2	0	2	0
Ajellomyces	SMR_Antibiotic_Efflux	0	0	0	0	2	0	2	0
Ajellomyces	Streptogramin_Resistance	0	0	0	0	2	0	2	0
Ajellomyces	Tetracycline_Efflux	0	0	0	0	2	0	2	0
Ajellomyces	Tetracycline_Inactivation	0	0	0	0	2	0	2	0
Ajellomyces	Tetracycline_Other	0	0	0	0	2	0	2	0
Ajellomyces	Tetracycline_Ribosomal_Protection	0	0	0	0	2	0	2	0
Ajellomyces	TotalABR	0	0	0	0	2	0	2	0
Akkermansia	ABC_Antibiotic_Efflux	0	0	0	0	1	0	1	0
Akkermansia	Aminoglycoside_Acetyltransferase	0	0	0	0	1	0	1	0
Akkermansia	Aminoglycoside_Nucleotidyltransferase	0	0	0	0	1	0	1	0
Akkermansia	Aminoglycoside_Phosphotransferase	0	0	0	0	1	0	1	0
Akkermansia	Antibiotic_Target	0	0	0	0	1	0	1	0
Akkermansia	Chloramphenicol_Acetyltransferase_CAT	0	0	0	0	1	0	1	0
Akkermansia	Chloramphenicol_MFS_Efflux_Pump	0	0	0	0	1	0	1	0
Akkermansia	Chloramphenicol_Phosphotransferase_CPT	0	0	0	0	1	0	1	0
Akkermansia	Class A Beta-Lactamase	0	0	0	0	1	0	1	0
Akkermansia	Class B Beta-Lactamase	0	0	0	0	1	0	1	0
Akkermansia	Class C Beta-Lactamase	0	0	0	0	1	0	1	0
Akkermansia	Class D Beta-Lactamase	0	0	0	0	1	0	1	0
Akkermansia	Gene_Modulating_Antibiotic_Efflux	0	0	0	0	1	0	1	0
Akkermansia	Gene_Modulating_Resistance	0	0	0	0	1	0	1	0
Akkermansia	Glycopeptide_Resistance	0	0	0	0	1	0	1	0
Akkermansia	Lincosamide_Resistance	0	0	0	0	1	0	1	0
Akkermansia	Macrolide_Resistance	0	0	0	0	1	0	1	0
Akkermansia	MATE_Antibiotic_Efflux	0	0	0	0	1	0	1	0
Akkermansia	MFS_Antibiotic_Efflux	0	0	0	0	1	0	1	0
Akkermansia	Other_ARG	0	0	0	0	1	0	1	0
Akkermansia	Puromycin_Resistance	0	0	0	0	1	0	1	0
Akkermansia	Quinolone_Resistance	0	0	0	0	1	0	1	0
Akkermansia	Rifamycin_Resistance	0	0	0	0	1	0	1	0
Akkermansia	RND_Antibiotic_Efflux	0	0	0	0	1	0	1	0
Akkermansia	rRNA_Methyltransferase	0	0	0	0	1	0	1	0
Akkermansia	SMR_Antibiotic_Efflux	0	0	0	0	1	0	1	0
Akkermansia	Streptogramin_Resistance	0	0	0	0	1	0	1	0
Akkermansia	Tetracycline_Efflux	0	0	0	0	1	0	1	0
Akkermansia	Tetracycline_Inactivation	0	0	0	0	1	0	1	0
Akkermansia	Tetracycline_Other	0	0	0	0	1	0	1	0
Akkermansia	Tetracycline_Ribosomal_Protection	0	0	0	0	1	0	1	0
Akkermansia	TotalABR	0	0	0	0	1	0	1	0
Albidiferax	ABC_Antibiotic_Efflux	0	0	0	0	1	0	1	0
Albidiferax	Aminoglycoside_Acetyltransferase	0	0	0	0	1	0	1	0
Albidiferax	Aminoglycoside_Nucleotidyltransferase	0	0	0	0	1	0	1	0
Albidiferax	Aminoglycoside_Phosphotransferase	0	0	0	0	1	0	1	0
Albidiferax	Antibiotic_Target	0	0	0	0	1	0	1	0
Albidiferax	Chloramphenicol_Acetyltransferase_CAT	0	0	0	0	1	0	1	0
Albidiferax	Chloramphenicol_MFS_Efflux_Pump	0	0	0	0	1	0	1	0
Albidiferax	Chloramphenicol_Phosphotransferase_CPT	0	0	0	0	1	0	1	0
Albidiferax	Class A Beta-Lactamase	0	0	0	0	1	0	1	0
Albidiferax	Class B Beta-Lactamase	0	0	0	0	1	0	1	0
Albidiferax	Class C Beta-Lactamase	0	0	0	0	1	0	1	0
Albidiferax	Class D Beta-Lactamase	0	0	0	0	1	0	1	0
Albidiferax	Gene_Modulating_Antibiotic_Efflux	0	0	0	0	1	0	1	0
Albidiferax	Gene_Modulating_Resistance	0	0	0	0	1	0	1	0
Albidiferax	Glycopeptide_Resistance	0	0	0	0	1	0	1	0
Albidiferax	Lincosamide_Resistance	0	0	0	0	1	0	1	0
Albidiferax	Macrolide_Resistance	0	0	0	0	1	0	1	0
Albidiferax	MATE_Antibiotic_Efflux	0	0	0	0	1	0	1	0
Albidiferax	MFS_Antibiotic_Efflux	0	0	0	0	1	0	1	0
Albidiferax	Other_ARG	0	0	0	0	1	0	1	0
Albidiferax	Puromycin_Resistance	0	0	0	0	1	0	1	0
Albidiferax	Quinolone_Resistance	0	0	0	0	1	0	1	0
Albidiferax	Rifamycin_Resistance	0	0	0	0	1	0	1	0
Albidiferax	RND_Antibiotic_Efflux	0	0	0	0	1	0	1	0
Albidiferax	rRNA_Methyltransferase	0	0	0	0	1	0	1	0
Albidiferax	SMR_Antibiotic_Efflux	0	0	0	0	1	0	1	0
Albidiferax	Streptogramin_Resistance	0	0	0	0	1	0	1	0
Albidiferax	Tetracycline_Efflux	0	0	0	0	1	0	1	0
Albidiferax	Tetracycline_Inactivation	0	0	0	0	1	0	1	0
Albidiferax	Tetracycline_Other	0	0	0	0	1	0	1	0
Albidiferax	Tetracycline_Ribosomal_Protection	0	0	0	0	1	0	1	0
Albidiferax	TotalABR	0	0	0	0	1	0	1	0
Alcanivorax	ABC_Antibiotic_Efflux	0	0	0	0	2	0	2	0
Alcanivorax	Aminoglycoside_Acetyltransferase	0	0	0	0	2	0	2	0
Alcanivorax	Aminoglycoside_Nucleotidyltransferase	0	0	0	0	2	0	2	0
Alcanivorax	Aminoglycoside_Phosphotransferase	0	0	0	0	2	0	2	0
Alcanivorax	Antibiotic_Target	0	0	0	0	2	0	2	0
Alcanivorax	Chloramphenicol_Acetyltransferase_CAT	0	0	0	0	2	0	2	0
Alcanivorax	Chloramphenicol_MFS_Efflux_Pump	0	0	0	0	2	0	2	0
Alcanivorax	Chloramphenicol_Phosphotransferase_CPT	0	0	0	0	2	0	2	0
Alcanivorax	Class A Beta-Lactamase	0	0	0	0	2	0	2	0
Alcanivorax	Class B Beta-Lactamase	0	0.5	0.5	1	2	1	1	0.5
Alcanivorax	Class C Beta-Lactamase	0	0	0	0	2	0	2	0
Alcanivorax	Class D Beta-Lactamase	0	0	0	0	2	0	2	0
Alcanivorax	Gene_Modulating_Antibiotic_Efflux	0	0	0	0	2	0	2	0
Alcanivorax	Gene_Modulating_Resistance	0	0	0	0	2	0	2	0
Alcanivorax	Glycopeptide_Resistance	0	0	0	0	2	0	2	0
Alcanivorax	Lincosamide_Resistance	0	0	0	0	2	0	2	0
Alcanivorax	Macrolide_Resistance	0	0	0	0	2	0	2	0
Alcanivorax	MATE_Antibiotic_Efflux	0	0	0	0	2	0	2	0
Alcanivorax	MFS_Antibiotic_Efflux	0	0	0	0	2	0	2	0
Alcanivorax	Other_ARG	0	0	0	0	2	0	2	0
Alcanivorax	Puromycin_Resistance	0	0	0	0	2	0	2	0
Alcanivorax	Quinolone_Resistance	0	0	0	0	2	0	2	0
Alcanivorax	Rifamycin_Resistance	0	0	0	0	2	0	2	0
Alcanivorax	RND_Antibiotic_Efflux	0	0	0	0	2	0	2	0
Alcanivorax	rRNA_Methyltransferase	0	0	0	0	2	0	2	0
Alcanivorax	SMR_Antibiotic_Efflux	0	0	0	0	2	0	2	0
Alcanivorax	Streptogramin_Resistance	0	0	0	0	2	0	2	0
Alcanivorax	Tetracycline_Efflux	0	0	0	0	2	0	2	0
Alcanivorax	Tetracycline_Inactivation	0	0	0	0	2	0	2	0
Alcanivorax	Tetracycline_Other	0	0	0	0	2	0	2	0
Alcanivorax	Tetracycline_Ribosomal_Protection	0	0	0	0	2	0	2	0
Alcanivorax	TotalABR	0	0.5	0.5	1	2	1	1	0.5
Algoriphagus	ABC_Antibiotic_Efflux	0	0	0	0	1	0	1	0
Algoriphagus	Aminoglycoside_Acetyltransferase	0	0	0	0	1	0	1	0
Algoriphagus	Aminoglycoside_Nucleotidyltransferase	0	0	0	0	1	0	1	0
Algoriphagus	Aminoglycoside_Phosphotransferase	0	0	0	0	1	0	1	0
Algoriphagus	Antibiotic_Target	0	0	0	0	1	0	1	0
Algoriphagus	Chloramphenicol_Acetyltransferase_CAT	0	0	0	0	1	0	1	0
Algoriphagus	Chloramphenicol_MFS_Efflux_Pump	0	0	0	0	1	0	1	0
Algoriphagus	Chloramphenicol_Phosphotransferase_CPT	0	0	0	0	1	0	1	0
Algoriphagus	Class A Beta-Lactamase	0	0	0	0	1	0	1	0
Algoriphagus	Class B Beta-Lactamase	1	1	1	1	1	1	0	1
Algoriphagus	Class C Beta-Lactamase	0	0	0	0	1	0	1	0
Algoriphagus	Class D Beta-Lactamase	0	0	0	0	1	0	1	0
Algoriphagus	Gene_Modulating_Antibiotic_Efflux	0	0	0	0	1	0	1	0
Algoriphagus	Gene_Modulating_Resistance	0	0	0	0	1	0	1	0
Algoriphagus	Glycopeptide_Resistance	0	0	0	0	1	0	1	0
Algoriphagus	Lincosamide_Resistance	0	0	0	0	1	0	1	0
Algoriphagus	Macrolide_Resistance	0	0	0	0	1	0	1	0
Algoriphagus	MATE_Antibiotic_Efflux	0	0	0	0	1	0	1	0
Algoriphagus	MFS_Antibiotic_Efflux	0	0	0	0	1	0	1	0
Algoriphagus	Other_ARG	0	0	0	0	1	0	1	0
Algoriphagus	Puromycin_Resistance	0	0	0	0	1	0	1	0
Algoriphagus	Quinolone_Resistance	0	0	0	0	1	0	1	0
Algoriphagus	Rifamycin_Resistance	0	0	0	0	1	0	1	0
Algoriphagus	RND_Antibiotic_Efflux	0	0	0	0	1	0	1	0
Algoriphagus	rRNA_Methyltransferase	0	0	0	0	1	0	1	0
Algoriphagus	SMR_Antibiotic_Efflux	0	0	0	0	1	0	1	0
Algoriphagus	Streptogramin_Resistance	0	0	0	0	1	0	1	0
Algoriphagus	Tetracycline_Efflux	0	0	0	0	1	0	1	0
Algoriphagus	Tetracycline_Inactivation	0	0	0	0	1	0	1	0
Algoriphagus	Tetracycline_Other	0	0	0	0	1	0	1	0
Algoriphagus	Tetracycline_Ribosomal_Protection	0	0	0	0	1	0	1	0
Algoriphagus	TotalABR	1	1	1	1	1	1	0	1
Alicycliphilus	ABC_Antibiotic_Efflux	0	0	0	0	2	0	2	0
Alicycliphilus	Aminoglycoside_Acetyltransferase	0	0	0	0	2	0	2	0
Alicycliphilus	Aminoglycoside_Nucleotidyltransferase	0	0	0	0	2	0	2	0
Alicycliphilus	Aminoglycoside_Phosphotransferase	0	0	0	0	2	0	2	0
Alicycliphilus	Antibiotic_Target	0	0	0	0	2	0	2	0
Alicycliphilus	Chloramphenicol_Acetyltransferase_CAT	0	0	0	0	2	0	2	0
Alicycliphilus	Chloramphenicol_MFS_Efflux_Pump	0	0	0	0	2	0	2	0
Alicycliphilus	Chloramphenicol_Phosphotransferase_CPT	0	0	0	0	2	0	2	0
Alicycliphilus	Class A Beta-Lactamase	0	0	0	0	2	0	2	0
Alicycliphilus	Class B Beta-Lactamase	0	0	0	0	2	0	2	0
Alicycliphilus	Class C Beta-Lactamase	0	0	0	0	2	0	2	0
Alicycliphilus	Class D Beta-Lactamase	0	0	0	0	2	0	2	0
Alicycliphilus	Gene_Modulating_Antibiotic_Efflux	0	0	0	0	2	0	2	0
Alicycliphilus	Gene_Modulating_Resistance	0	0	0	0	2	0	2	0
Alicycliphilus	Glycopeptide_Resistance	0	0	0	0	2	0	2	0
Alicycliphilus	Lincosamide_Resistance	0	0	0	0	2	0	2	0
Alicycliphilus	Macrolide_Resistance	0	0	0	0	2	0	2	0
Alicycliphilus	MATE_Antibiotic_Efflux	0	0	0	0	2	0	2	0
Alicycliphilus	MFS_Antibiotic_Efflux	0	0	0	0	2	0	2	0
Alicycliphilus	Other_ARG	0	0	0	0	2	0	2	0
Alicycliphilus	Puromycin_Resistance	0	0	0	0	2	0	2	0
Alicycliphilus	Quinolone_Resistance	0	0	0	0	2	0	2	0
Alicycliphilus	Rifamycin_Resistance	0	0	0	0	2	0	2	0
Alicycliphilus	RND_Antibiotic_Efflux	0	0	0	0	2	0	2	0
Alicycliphilus	rRNA_Methyltransferase	0	0	0	0	2	0	2	0
Alicycliphilus	SMR_Antibiotic_Efflux	0	0	0	0	2	0	2	0
Alicycliphilus	Streptogramin_Resistance	0	0	0	0	2	0	2	0
Alicycliphilus	Tetracycline_Efflux	0	0	0	0	2	0	2	0
Alicycliphilus	Tetracycline_Inactivation	0	0	0	0	2	0	2	0
Alicycliphilus	Tetracycline_Other	0	0	0	0	2	0	2	0
Alicycliphilus	Tetracycline_Ribosomal_Protection	0	0	0	0	2	0	2	0
Alicycliphilus	TotalABR	0	0	0	0	2	0	2	0
Alicyclobacillus	ABC_Antibiotic_Efflux	0	0	0	0	2	0	2	0
Alicyclobacillus	Aminoglycoside_Acetyltransferase	0	0	0	0	2	0	2	0
Alicyclobacillus	Aminoglycoside_Nucleotidyltransferase	0	0	0	0	2	0	2	0
Alicyclobacillus	Aminoglycoside_Phosphotransferase	0	0	0	0	2	0	2	0
Alicyclobacillus	Antibiotic_Target	0	0	0	0	2	0	2	0
Alicyclobacillus	Chloramphenicol_Acetyltransferase_CAT	0	0	0	0	2	0	2	0
Alicyclobacillus	Chloramphenicol_MFS_Efflux_Pump	0	0	0	0	2	0	2	0
Alicyclobacillus	Chloramphenicol_Phosphotransferase_CPT	0	0	0	0	2	0	2	0
Alicyclobacillus	Class A Beta-Lactamase	0	0	0	0	2	0	2	0
Alicyclobacillus	Class B Beta-Lactamase	0	0	0	0	2	0	2	0
Alicyclobacillus	Class C Beta-Lactamase	0	0	0	0	2	0	2	0
Alicyclobacillus	Class D Beta-Lactamase	0	0	0	0	2	0	2	0
Alicyclobacillus	Gene_Modulating_Antibiotic_Efflux	0	0	0	0	2	0	2	0
Alicyclobacillus	Gene_Modulating_Resistance	0	0	0	0	2	0	2	0
Alicyclobacillus	Glycopeptide_Resistance	0	0	0	0	2	0	2	0
Alicyclobacillus	Lincosamide_Resistance	0	0	0	0	2	0	2	0
Alicyclobacillus	Macrolide_Resistance	0	0	0	0	2	0	2	0
Alicyclobacillus	MATE_Antibiotic_Efflux	0	0	0	0	2	0	2	0
Alicyclobacillus	MFS_Antibiotic_Efflux	0	0	0	0	2	0	2	0
Alicyclobacillus	Other_ARG	0	0	0	0	2	0	2	0
Alicyclobacillus	Puromycin_Resistance	0	0	0	0	2	0	2	0
Alicyclobacillus	Quinolone_Resistance	0	0	0	0	2	0	2	0
Alicyclobacillus	Rifamycin_Resistance	0	0	0	0	2	0	2	0
Alicyclobacillus	RND_Antibiotic_Efflux	0	0	0	0	2	0	2	0
Alicyclobacillus	rRNA_Methyltransferase	0	0	0	0	2	0	2	0
Alicyclobacillus	SMR_Antibiotic_Efflux	0	0	0	0	2	0	2	0
Alicyclobacillus	Streptogramin_Resistance	0	0	0	0	2	0	2	0
Alicyclobacillus	Tetracycline_Efflux	0	0	0	0	2	0	2	0
Alicyclobacillus	Tetracycline_Inactivation	0	0	0	0	2	0	2	0
Alicyclobacillus	Tetracycline_Other	0	0	0	0	2	0	2	0
Alicyclobacillus	Tetracycline_Ribosomal_Protection	0	0	0	0	2	0	2	0
Alicyclobacillus	TotalABR	0	0	0	0	2	0	2	0
Aliivibrio	ABC_Antibiotic_Efflux	0	0	0	0	3	0	3	0
Aliivibrio	Aminoglycoside_Acetyltransferase	0	0	0	0	3	0	3	0
Aliivibrio	Aminoglycoside_Nucleotidyltransferase	0	0	0	0	3	0	3	0
Aliivibrio	Aminoglycoside_Phosphotransferase	0	0	0	0	3	0	3	0
Aliivibrio	Antibiotic_Target	0	0	0	0	3	0	3	0
Aliivibrio	Chloramphenicol_Acetyltransferase_CAT	0	0	0	0	3	0	3	0
Aliivibrio	Chloramphenicol_MFS_Efflux_Pump	0	0	0	0	3	0	3	0
Aliivibrio	Chloramphenicol_Phosphotransferase_CPT	0	0	0	0	3	0	3	0
Aliivibrio	Class A Beta-Lactamase	0	0	0	0	3	0	3	0
Aliivibrio	Class B Beta-Lactamase	0	0.616667	0.85	1	3	2	1	0.666667
Aliivibrio	Class C Beta-Lactamase	0	0	0	0	3	0	3	0
Aliivibrio	Class D Beta-Lactamase	0	0	0	0	3	0	3	0
Aliivibrio	Gene_Modulating_Antibiotic_Efflux	0	0	0	0	3	0	3	0
Aliivibrio	Gene_Modulating_Resistance	0	0	0	0	3	0	3	0
Aliivibrio	Glycopeptide_Resistance	0	0	0	0	3	0	3	0
Aliivibrio	Lincosamide_Resistance	0	0	0	0	3	0	3	0
Aliivibrio	Macrolide_Resistance	0	0	0	0	3	0	3	0
Aliivibrio	MATE_Antibiotic_Efflux	0	0	0	0	3	0	3	0
Aliivibrio	MFS_Antibiotic_Efflux	0	0	0	0	3	0	3	0
Aliivibrio	Other_ARG	0	0	0	0	3	0	3	0
Aliivibrio	Puromycin_Resistance	0	0	0	0	3	0	3	0
Aliivibrio	Quinolone_Resistance	0	0	0	0	3	0	3	0
Aliivibrio	Rifamycin_Resistance	0	0	0	0	3	0	3	0
Aliivibrio	RND_Antibiotic_Efflux	0	0	0	0	3	0	3	0
Aliivibrio	rRNA_Methyltransferase	0	0	0	0	3	0	3	0
Aliivibrio	SMR_Antibiotic_Efflux	0	0	0	0	3	0	3	0
Aliivibrio	Streptogramin_Resistance	0	0	0	0	3	0	3	0
Aliivibrio	Tetracycline_Efflux	0	0	0	0	3	0	3	0
Aliivibrio	Tetracycline_Inactivation	0	0	0	0	3	0	3	0
Aliivibrio	Tetracycline_Other	0	0	0	0	3	0	3	0
Aliivibrio	Tetracycline_Ribosomal_Protection	0	0	0	0	3	0	3	0
Aliivibrio	TotalABR	0	0.616667	0.85	1	3	2	1	0.666667
Alistipes	ABC_Antibiotic_Efflux	0	0	0	0	2	0	2	0
Alistipes	Aminoglycoside_Acetyltransferase	0	0	0	0	2	0	2	0
Alistipes	Aminoglycoside_Nucleotidyltransferase	0	0	0	0	2	0	2	0
Alistipes	Aminoglycoside_Phosphotransferase	0	0	0	0	2	0	2	0
Alistipes	Antibiotic_Target	0	0	0	0	2	0	2	0
Alistipes	Chloramphenicol_Acetyltransferase_CAT	0	0	0	0	2	0	2	0
Alistipes	Chloramphenicol_MFS_Efflux_Pump	0	0	0	0	2	0	2	0
Alistipes	Chloramphenicol_Phosphotransferase_CPT	0	0	0	0	2	0	2	0
Alistipes	Class A Beta-Lactamase	0	0	0	0	2	0	2	0
Alistipes	Class B Beta-Lactamase	0	0	0	0	2	0	2	0
Alistipes	Class C Beta-Lactamase	0	0	0	0	2	0	2	0
Alistipes	Class D Beta-Lactamase	0	0	0	0	2	0	2	0
Alistipes	Gene_Modulating_Antibiotic_Efflux	0	0	0	0	2	0	2	0
Alistipes	Gene_Modulating_Resistance	0	0	0	0	2	0	2	0
Alistipes	Glycopeptide_Resistance	0	0	0	0	2	0	2	0
Alistipes	Lincosamide_Resistance	0	0	0	0	2	0	2	0
Alistipes	Macrolide_Resistance	0	0	0	0	2	0	2	0
Alistipes	MATE_Antibiotic_Efflux	0	0	0	0	2	0	2	0
Alistipes	MFS_Antibiotic_Efflux	0	0	0	0	2	0	2	0
Alistipes	Other_ARG	0	0	0	0	2	0	2	0
Alistipes	Puromycin_Resistance	0	0	0	0	2	0	2	0
Alistipes	Quinolone_Resistance	0	0	0	0	2	0	2	0
Alistipes	Rifamycin_Resistance	0	0	0	0	2	0	2	0
Alistipes	RND_Antibiotic_Efflux	0	0	0	0	2	0	2	0
Alistipes	rRNA_Methyltransferase	0	0	0	0	2	0	2	0
Alistipes	SMR_Antibiotic_Efflux	0	0	0	0	2	0	2	0
Alistipes	Streptogramin_Resistance	0	0	0	0	2	0	2	0
Alistipes	Tetracycline_Efflux	0	0	0	0	2	0	2	0
Alistipes	Tetracycline_Inactivation	0	0	0	0	2	0	2	0
Alistipes	Tetracycline_Other	0	0	0	0	2	0	2	0
Alistipes	Tetracycline_Ribosomal_Protection	0	0.329863	0.329863	0.659727	2	1	1	0.5
Alistipes	TotalABR	0	0.329863	0.329863	0.659727	2	1	1	0.5
Alkalilimnicola	ABC_Antibiotic_Efflux	0	0	0	0	1	0	1	0
Alkalilimnicola	Aminoglycoside_Acetyltransferase	0	0	0	0	1	0	1	0
Alkalilimnicola	Aminoglycoside_Nucleotidyltransferase	0	0	0	0	1	0	1	0
Alkalilimnicola	Aminoglycoside_Phosphotransferase	0	0	0	0	1	0	1	0
Alkalilimnicola	Antibiotic_Target	0	0	0	0	1	0	1	0
Alkalilimnicola	Chloramphenicol_Acetyltransferase_CAT	0	0	0	0	1	0	1	0
Alkalilimnicola	Chloramphenicol_MFS_Efflux_Pump	0	0	0	0	1	0	1	0
Alkalilimnicola	Chloramphenicol_Phosphotransferase_CPT	0	0	0	0	1	0	1	0
Alkalilimnicola	Class A Beta-Lactamase	0	0	0	0	1	0	1	0
Alkalilimnicola	Class B Beta-Lactamase	0	0	0	0	1	0	1	0
Alkalilimnicola	Class C Beta-Lactamase	0	0	0	0	1	0	1	0
Alkalilimnicola	Class D Beta-Lactamase	0	0	0	0	1	0	1	0
Alkalilimnicola	Gene_Modulating_Antibiotic_Efflux	0	0	0	0	1	0	1	0
Alkalilimnicola	Gene_Modulating_Resistance	0	0	0	0	1	0	1	0
Alkalilimnicola	Glycopeptide_Resistance	0	0	0	0	1	0	1	0
Alkalilimnicola	Lincosamide_Resistance	0	0	0	0	1	0	1	0
Alkalilimnicola	Macrolide_Resistance	0	0	0	0	1	0	1	0
Alkalilimnicola	MATE_Antibiotic_Efflux	0	0	0	0	1	0	1	0
Alkalilimnicola	MFS_Antibiotic_Efflux	0	0	0	0	1	0	1	0
Alkalilimnicola	Other_ARG	0	0	0	0	1	0	1	0
Alkalilimnicola	Puromycin_Resistance	0	0	0	0	1	0	1	0
Alkalilimnicola	Quinolone_Resistance	0	0	0	0	1	0	1	0
Alkalilimnicola	Rifamycin_Resistance	0	0	0	0	1	0	1	0
Alkalilimnicola	RND_Antibiotic_Efflux	0	0	0	0	1	0	1	0
Alkalilimnicola	rRNA_Methyltransferase	0	0	0	0	1	0	1	0
Alkalilimnicola	SMR_Antibiotic_Efflux	0	0	0	0	1	0	1	0
Alkalilimnicola	Streptogramin_Resistance	0	0	0	0	1	0	1	0
Alkalilimnicola	Tetracycline_Efflux	0	0	0	0	1	0	1	0
Alkalilimnicola	Tetracycline_Inactivation	0	0	0	0	1	0	1	0
Alkalilimnicola	Tetracycline_Other	0	0	0	0	1	0	1	0
Alkalilimnicola	Tetracycline_Ribosomal_Protection	0	0	0	0	1	0	1	0
Alkalilimnicola	TotalABR	0	0	0	0	1	0	1	0
Alkaliphilus	ABC_Antibiotic_Efflux	0	0	0	0	2	0	2	0
Alkaliphilus	Aminoglycoside_Acetyltransferase	0	0	0	0	2	0	2	0
Alkaliphilus	Aminoglycoside_Nucleotidyltransferase	0	0	0	0	2	0	2	0
Alkaliphilus	Aminoglycoside_Phosphotransferase	0	0	0	0	2	0	2	0
Alkaliphilus	Antibiotic_Target	0	0	0	0	2	0	2	0
Alkaliphilus	Chloramphenicol_Acetyltransferase_CAT	0	0	0	0	2	0	2	0
Alkaliphilus	Chloramphenicol_MFS_Efflux_Pump	0	0	0	0	2	0	2	0
Alkaliphilus	Chloramphenicol_Phosphotransferase_CPT	0	0	0	0	2	0	2	0
Alkaliphilus	Class A Beta-Lactamase	0	0	0	0	2	0	2	0
Alkaliphilus	Class B Beta-Lactamase	0	0	0	0	2	0	2	0
Alkaliphilus	Class C Beta-Lactamase	0	0	0	0	2	0	2	0
Alkaliphilus	Class D Beta-Lactamase	0	0	0	0	2	0	2	0
Alkaliphilus	Gene_Modulating_Antibiotic_Efflux	0	0	0	0	2	0	2	0
Alkaliphilus	Gene_Modulating_Resistance	0	0	0	0	2	0	2	0
Alkaliphilus	Glycopeptide_Resistance	0	0	0	0	2	0	2	0
Alkaliphilus	Lincosamide_Resistance	0	0	0	0	2	0	2	0
Alkaliphilus	Macrolide_Resistance	0	0	0	0	2	0	2	0
Alkaliphilus	MATE_Antibiotic_Efflux	0	0	0	0	2	0	2	0
Alkaliphilus	MFS_Antibiotic_Efflux	0	0	0	0	2	0	2	0
Alkaliphilus	Other_ARG	0	0	0	0	2	0	2	0
Alkaliphilus	Puromycin_Resistance	0	0	0	0	2	0	2	0
Alkaliphilus	Quinolone_Resistance	0	0	0	0	2	0	2	0
Alkaliphilus	Rifamycin_Resistance	0	0	0	0	2	0	2	0
Alkaliphilus	RND_Antibiotic_Efflux	0	0	0	0	2	0	2	0
Alkaliphilus	rRNA_Methyltransferase	0	0	0	0	2	0	2	0
Alkaliphilus	SMR_Antibiotic_Efflux	0	0	0	0	2	0	2	0
Alkaliphilus	Streptogramin_Resistance	0	0	0	0	2	0	2	0
Alkaliphilus	Tetracycline_Efflux	0	0	0	0	2	0	2	0
Alkaliphilus	Tetracycline_Inactivation	0	0	0	0	2	0	2	0
Alkaliphilus	Tetracycline_Other	0	0	0	0	2	0	2	0
Alkaliphilus	Tetracycline_Ribosomal_Protection	0	0	0	0	2	0	2	0
Alkaliphilus	TotalABR	0	0	0	0	2	0	2	0
Allochromatium	ABC_Antibiotic_Efflux	0	0	0	0	1	0	1	0
Allochromatium	Aminoglycoside_Acetyltransferase	0	0	0	0	1	0	1	0
Allochromatium	Aminoglycoside_Nucleotidyltransferase	0	0	0	0	1	0	1	0
Allochromatium	Aminoglycoside_Phosphotransferase	0	0	0	0	1	0	1	0
Allochromatium	Antibiotic_Target	0	0	0	0	1	0	1	0
Allochromatium	Chloramphenicol_Acetyltransferase_CAT	0	0	0	0	1	0	1	0
Allochromatium	Chloramphenicol_MFS_Efflux_Pump	0	0	0	0	1	0	1	0
Allochromatium	Chloramphenicol_Phosphotransferase_CPT	0	0	0	0	1	0	1	0
Allochromatium	Class A Beta-Lactamase	0	0	0	0	1	0	1	0
Allochromatium	Class B Beta-Lactamase	0	0	0	0	1	0	1	0
Allochromatium	Class C Beta-Lactamase	0	0	0	0	1	0	1	0
Allochromatium	Class D Beta-Lactamase	0	0	0	0	1	0	1	0
Allochromatium	Gene_Modulating_Antibiotic_Efflux	0	0	0	0	1	0	1	0
Allochromatium	Gene_Modulating_Resistance	0	0	0	0	1	0	1	0
Allochromatium	Glycopeptide_Resistance	0	0	0	0	1	0	1	0
Allochromatium	Lincosamide_Resistance	0	0	0	0	1	0	1	0
Allochromatium	Macrolide_Resistance	0	0	0	0	1	0	1	0
Allochromatium	MATE_Antibiotic_Efflux	0	0	0	0	1	0	1	0
Allochromatium	MFS_Antibiotic_Efflux	0	0	0	0	1	0	1	0
Allochromatium	Other_ARG	0	0	0	0	1	0	1	0
Allochromatium	Puromycin_Resistance	0	0	0	0	1	0	1	0
Allochromatium	Quinolone_Resistance	0	0	0	0	1	0	1	0
Allochromatium	Rifamycin_Resistance	0	0	0	0	1	0	1	0
Allochromatium	RND_Antibiotic_Efflux	0	0	0	0	1	0	1	0
Allochromatium	rRNA_Methyltransferase	0	0	0	0	1	0	1	0
Allochromatium	SMR_Antibiotic_Efflux	0	0	0	0	1	0	1	0
Allochromatium	Streptogramin_Resistance	0	0	0	0	1	0	1	0
Allochromatium	Tetracycline_Efflux	0	0	0	0	1	0	1	0
Allochromatium	Tetracycline_Inactivation	0	0	0	0	1	0	1	0
Allochromatium	Tetracycline_Other	0	0	0	0	1	0	1	0
Allochromatium	Tetracycline_Ribosomal_Protection	0	0	0	0	1	0	1	0
Allochromatium	TotalABR	0	0	0	0	1	0	1	0
Alteromonas	ABC_Antibiotic_Efflux	0	0	0	0	2	0	2	0
Alteromonas	Aminoglycoside_Acetyltransferase	0	0	0	0	2	0	2	0
Alteromonas	Aminoglycoside_Nucleotidyltransferase	0	0	0	0	2	0	2	0
Alteromonas	Aminoglycoside_Phosphotransferase	0	0	0	0	2	0	2	0
Alteromonas	Antibiotic_Target	0	0	0	0	2	0	2	0
Alteromonas	Chloramphenicol_Acetyltransferase_CAT	0	0	0	0	2	0	2	0
Alteromonas	Chloramphenicol_MFS_Efflux_Pump	0	0	0	0	2	0	2	0
Alteromonas	Chloramphenicol_Phosphotransferase_CPT	0	0	0	0	2	0	2	0
Alteromonas	Class A Beta-Lactamase	0	0	0	0	2	0	2	0
Alteromonas	Class B Beta-Lactamase	0	0	0	0	2	0	2	0
Alteromonas	Class C Beta-Lactamase	0	0	0	0	2	0	2	0
Alteromonas	Class D Beta-Lactamase	0	0	0	0	2	0	2	0
Alteromonas	Gene_Modulating_Antibiotic_Efflux	0	0	0	0	2	0	2	0
Alteromonas	Gene_Modulating_Resistance	0	0	0	0	2	0	2	0
Alteromonas	Glycopeptide_Resistance	0	0	0	0	2	0	2	0
Alteromonas	Lincosamide_Resistance	0	0	0	0	2	0	2	0
Alteromonas	Macrolide_Resistance	0	0	0	0	2	0	2	0
Alteromonas	MATE_Antibiotic_Efflux	0	0	0	0	2	0	2	0
Alteromonas	MFS_Antibiotic_Efflux	0	0	0	0	2	0	2	0
Alteromonas	Other_ARG	0	0	0	0	2	0	2	0
Alteromonas	Puromycin_Resistance	0	0	0	0	2	0	2	0
Alteromonas	Quinolone_Resistance	0	0	0	0	2	0	2	0
Alteromonas	Rifamycin_Resistance	0	0	0	0	2	0	2	0
Alteromonas	RND_Antibiotic_Efflux	0	0	0	0	2	0	2	0
Alteromonas	rRNA_Methyltransferase	0	0	0	0	2	0	2	0
Alteromonas	SMR_Antibiotic_Efflux	0	0	0	0	2	0	2	0
Alteromonas	Streptogramin_Resistance	0	0	0	0	2	0	2	0
Alteromonas	Tetracycline_Efflux	0	0	0	0	2	0	2	0
Alteromonas	Tetracycline_Inactivation	0	0	0	0	2	0	2	0
Alteromonas	Tetracycline_Other	0	0	0	0	2	0	2	0
Alteromonas	Tetracycline_Ribosomal_Protection	0	0	0	0	2	0	2	0
Alteromonas	TotalABR	0	0	0	0	2	0	2	0
Aminobacterium	ABC_Antibiotic_Efflux	0	0	0	0	1	0	1	0
Aminobacterium	Aminoglycoside_Acetyltransferase	0	0	0	0	1	0	1	0
Aminobacterium	Aminoglycoside_Nucleotidyltransferase	0	0	0	0	1	0	1	0
Aminobacterium	Aminoglycoside_Phosphotransferase	0	0	0	0	1	0	1	0
Aminobacterium	Antibiotic_Target	0	0	0	0	1	0	1	0
Aminobacterium	Chloramphenicol_Acetyltransferase_CAT	0	0	0	0	1	0	1	0
Aminobacterium	Chloramphenicol_MFS_Efflux_Pump	0	0	0	0	1	0	1	0
Aminobacterium	Chloramphenicol_Phosphotransferase_CPT	0	0	0	0	1	0	1	0
Aminobacterium	Class A Beta-Lactamase	0	0	0	0	1	0	1	0
Aminobacterium	Class B Beta-Lactamase	0	0	0	0	1	0	1	0
Aminobacterium	Class C Beta-Lactamase	0	0	0	0	1	0	1	0
Aminobacterium	Class D Beta-Lactamase	0	0	0	0	1	0	1	0
Aminobacterium	Gene_Modulating_Antibiotic_Efflux	0	0	0	0	1	0	1	0
Aminobacterium	Gene_Modulating_Resistance	0	0	0	0	1	0	1	0
Aminobacterium	Glycopeptide_Resistance	0	0	0	0	1	0	1	0
Aminobacterium	Lincosamide_Resistance	0	0	0	0	1	0	1	0
Aminobacterium	Macrolide_Resistance	0	0	0	0	1	0	1	0
Aminobacterium	MATE_Antibiotic_Efflux	0	0	0	0	1	0	1	0
Aminobacterium	MFS_Antibiotic_Efflux	0	0	0	0	1	0	1	0
Aminobacterium	Other_ARG	0	0	0	0	1	0	1	0
Aminobacterium	Puromycin_Resistance	0	0	0	0	1	0	1	0
Aminobacterium	Quinolone_Resistance	0	0	0	0	1	0	1	0
Aminobacterium	Rifamycin_Resistance	0	0	0	0	1	0	1	0
Aminobacterium	RND_Antibiotic_Efflux	0	0	0	0	1	0	1	0
Aminobacterium	rRNA_Methyltransferase	0	0	0	0	1	0	1	0
Aminobacterium	SMR_Antibiotic_Efflux	0	0	0	0	1	0	1	0
Aminobacterium	Streptogramin_Resistance	0	0	0	0	1	0	1	0
Aminobacterium	Tetracycline_Efflux	0	0	0	0	1	0	1	0
Aminobacterium	Tetracycline_Inactivation	0	0	0	0	1	0	1	0
Aminobacterium	Tetracycline_Other	0	0	0	0	1	0	1	0
Aminobacterium	Tetracycline_Ribosomal_Protection	0	0	0	0	1	0	1	0
Aminobacterium	TotalABR	0	0	0	0	1	0	1	0
Ammonifex	ABC_Antibiotic_Efflux	0	0	0	0	1	0	1	0
Ammonifex	Aminoglycoside_Acetyltransferase	0	0	0	0	1	0	1	0
Ammonifex	Aminoglycoside_Nucleotidyltransferase	0	0	0	0	1	0	1	0
Ammonifex	Aminoglycoside_Phosphotransferase	0	0	0	0	1	0	1	0
Ammonifex	Antibiotic_Target	0	0	0	0	1	0	1	0
Ammonifex	Chloramphenicol_Acetyltransferase_CAT	0	0	0	0	1	0	1	0
Ammonifex	Chloramphenicol_MFS_Efflux_Pump	0	0	0	0	1	0	1	0
Ammonifex	Chloramphenicol_Phosphotransferase_CPT	0	0	0	0	1	0	1	0
Ammonifex	Class A Beta-Lactamase	0	0	0	0	1	0	1	0
Ammonifex	Class B Beta-Lactamase	0	0	0	0	1	0	1	0
Ammonifex	Class C Beta-Lactamase	0	0	0	0	1	0	1	0
Ammonifex	Class D Beta-Lactamase	0	0	0	0	1	0	1	0
Ammonifex	Gene_Modulating_Antibiotic_Efflux	0	0	0	0	1	0	1	0
Ammonifex	Gene_Modulating_Resistance	0	0	0	0	1	0	1	0
Ammonifex	Glycopeptide_Resistance	0	0	0	0	1	0	1	0
Ammonifex	Lincosamide_Resistance	0	0	0	0	1	0	1	0
Ammonifex	Macrolide_Resistance	0	0	0	0	1	0	1	0
Ammonifex	MATE_Antibiotic_Efflux	0	0	0	0	1	0	1	0
Ammonifex	MFS_Antibiotic_Efflux	0	0	0	0	1	0	1	0
Ammonifex	Other_ARG	0	0	0	0	1	0	1	0
Ammonifex	Puromycin_Resistance	0	0	0	0	1	0	1	0
Ammonifex	Quinolone_Resistance	0	0	0	0	1	0	1	0
Ammonifex	Rifamycin_Resistance	0	0	0	0	1	0	1	0
Ammonifex	RND_Antibiotic_Efflux	0	0	0	0	1	0	1	0
Ammonifex	rRNA_Methyltransferase	0	0	0	0	1	0	1	0
Ammonifex	SMR_Antibiotic_Efflux	0	0	0	0	1	0	1	0
Ammonifex	Streptogramin_Resistance	0	0	0	0	1	0	1	0
Ammonifex	Tetracycline_Efflux	0	0	0	0	1	0	1	0
Ammonifex	Tetracycline_Inactivation	0	0	0	0	1	0	1	0
Ammonifex	Tetracycline_Other	0	0	0	0	1	0	1	0
Ammonifex	Tetracycline_Ribosomal_Protection	0	0	0	0	1	0	1	0
Ammonifex	TotalABR	0	0	0	0	1	0	1	0
Amycolatopsis	ABC_Antibiotic_Efflux	0	0	0	0	1	0	1	0
Amycolatopsis	Aminoglycoside_Acetyltransferase	0	0	0	0	1	0	1	0
Amycolatopsis	Aminoglycoside_Nucleotidyltransferase	0	0	0	0	1	0	1	0
Amycolatopsis	Aminoglycoside_Phosphotransferase	0	0	0	0	1	0	1	0
Amycolatopsis	Antibiotic_Target	0	0	0	0	1	0	1	0
Amycolatopsis	Chloramphenicol_Acetyltransferase_CAT	0	0	0	0	1	0	1	0
Amycolatopsis	Chloramphenicol_MFS_Efflux_Pump	0	0	0	0	1	0	1	0
Amycolatopsis	Chloramphenicol_Phosphotransferase_CPT	0	0	0	0	1	0	1	0
Amycolatopsis	Class A Beta-Lactamase	0	0	0	0	1	0	1	0
Amycolatopsis	Class B Beta-Lactamase	0	0	0	0	1	0	1	0
Amycolatopsis	Class C Beta-Lactamase	0	0	0	0	1	0	1	0
Amycolatopsis	Class D Beta-Lactamase	0	0	0	0	1	0	1	0
Amycolatopsis	Gene_Modulating_Antibiotic_Efflux	0	0	0	0	1	0	1	0
Amycolatopsis	Gene_Modulating_Resistance	0	0	0	0	1	0	1	0
Amycolatopsis	Glycopeptide_Resistance	0.25	0.25	0.25	0.25	1	1	0	1
Amycolatopsis	Lincosamide_Resistance	0	0	0	0	1	0	1	0
Amycolatopsis	Macrolide_Resistance	0	0	0	0	1	0	1	0
Amycolatopsis	MATE_Antibiotic_Efflux	0	0	0	0	1	0	1	0
Amycolatopsis	MFS_Antibiotic_Efflux	0	0	0	0	1	0	1	0
Amycolatopsis	Other_ARG	0	0	0	0	1	0	1	0
Amycolatopsis	Puromycin_Resistance	0	0	0	0	1	0	1	0
Amycolatopsis	Quinolone_Resistance	0	0	0	0	1	0	1	0
Amycolatopsis	Rifamycin_Resistance	0	0	0	0	1	0	1	0
Amycolatopsis	RND_Antibiotic_Efflux	0	0	0	0	1	0	1	0
Amycolatopsis	rRNA_Methyltransferase	0	0	0	0	1	0	1	0
Amycolatopsis	SMR_Antibiotic_Efflux	0	0	0	0	1	0	1	0
Amycolatopsis	Streptogramin_Resistance	0	0	0	0	1	0	1	0
Amycolatopsis	Tetracycline_Efflux	0	0	0	0	1	0	1	0
Amycolatopsis	Tetracycline_Inactivation	0	0	0	0	1	0	1	0
Amycolatopsis	Tetracycline_Other	0	0	0	0	1	0	1	0
Amycolatopsis	Tetracycline_Ribosomal_Protection	0	0	0	0	1	0	1	0
Amycolatopsis	TotalABR	0.25	0.25	0.25	0.25	1	1	0	1
Amycolicicoccus	ABC_Antibiotic_Efflux	0	0	0	0	1	0	1	0
Amycolicicoccus	Aminoglycoside_Acetyltransferase	0	0	0	0	1	0	1	0
Amycolicicoccus	Aminoglycoside_Nucleotidyltransferase	0	0	0	0	1	0	1	0
Amycolicicoccus	Aminoglycoside_Phosphotransferase	0	0	0	0	1	0	1	0
Amycolicicoccus	Antibiotic_Target	0	0	0	0	1	0	1	0
Amycolicicoccus	Chloramphenicol_Acetyltransferase_CAT	0	0	0	0	1	0	1	0
Amycolicicoccus	Chloramphenicol_MFS_Efflux_Pump	0	0	0	0	1	0	1	0
Amycolicicoccus	Chloramphenicol_Phosphotransferase_CPT	0	0	0	0	1	0	1	0
Amycolicicoccus	Class A Beta-Lactamase	0	0	0	0	1	0	1	0
Amycolicicoccus	Class B Beta-Lactamase	0	0	0	0	1	0	1	0
Amycolicicoccus	Class C Beta-Lactamase	0	0	0	0	1	0	1	0
Amycolicicoccus	Class D Beta-Lactamase	0	0	0	0	1	0	1	0
Amycolicicoccus	Gene_Modulating_Antibiotic_Efflux	0	0	0	0	1	0	1	0
Amycolicicoccus	Gene_Modulating_Resistance	0	0	0	0	1	0	1	0
Amycolicicoccus	Glycopeptide_Resistance	0	0	0	0	1	0	1	0
Amycolicicoccus	Lincosamide_Resistance	0	0	0	0	1	0	1	0
Amycolicicoccus	Macrolide_Resistance	0	0	0	0	1	0	1	0
Amycolicicoccus	MATE_Antibiotic_Efflux	0	0	0	0	1	0	1	0
Amycolicicoccus	MFS_Antibiotic_Efflux	0	0	0	0	1	0	1	0
Amycolicicoccus	Other_ARG	0	0	0	0	1	0	1	0
Amycolicicoccus	Puromycin_Resistance	0	0	0	0	1	0	1	0
Amycolicicoccus	Quinolone_Resistance	0	0	0	0	1	0	1	0
Amycolicicoccus	Rifamycin_Resistance	0	0	0	0	1	0	1	0
Amycolicicoccus	RND_Antibiotic_Efflux	0	0	0	0	1	0	1	0
Amycolicicoccus	rRNA_Methyltransferase	0	0	0	0	1	0	1	0
Amycolicicoccus	SMR_Antibiotic_Efflux	0	0	0	0	1	0	1	0
Amycolicicoccus	Streptogramin_Resistance	0	0	0	0	1	0	1	0
Amycolicicoccus	Tetracycline_Efflux	0	0	0	0	1	0	1	0
Amycolicicoccus	Tetracycline_Inactivation	0	0	0	0	1	0	1	0
Amycolicicoccus	Tetracycline_Other	0	0	0	0	1	0	1	0
Amycolicicoccus	Tetracycline_Ribosomal_Protection	0	0	0	0	1	0	1	0
Amycolicicoccus	TotalABR	0	0	0	0	1	0	1	0
Anabaena	ABC_Antibiotic_Efflux	0	0	0	0	2	0	2	0
Anabaena	Aminoglycoside_Acetyltransferase	0	0	0	0	2	0	2	0
Anabaena	Aminoglycoside_Nucleotidyltransferase	0	0	0	0	2	0	2	0
Anabaena	Aminoglycoside_Phosphotransferase	0	0	0	0	2	0	2	0
Anabaena	Antibiotic_Target	0	0	0	0	2	0	2	0
Anabaena	Chloramphenicol_Acetyltransferase_CAT	0	0	0	0	2	0	2	0
Anabaena	Chloramphenicol_MFS_Efflux_Pump	0	0	0	0	2	0	2	0
Anabaena	Chloramphenicol_Phosphotransferase_CPT	0	0	0	0	2	0	2	0
Anabaena	Class A Beta-Lactamase	0	0	0	0	2	0	2	0
Anabaena	Class B Beta-Lactamase	0	0	0	0	2	0	2	0
Anabaena	Class C Beta-Lactamase	0	0	0	0	2	0	2	0
Anabaena	Class D Beta-Lactamase	0	0	0	0	2	0	2	0
Anabaena	Gene_Modulating_Antibiotic_Efflux	0	0	0	0	2	0	2	0
Anabaena	Gene_Modulating_Resistance	0	0	0	0	2	0	2	0
Anabaena	Glycopeptide_Resistance	0	0	0	0	2	0	2	0
Anabaena	Lincosamide_Resistance	0	0	0	0	2	0	2	0
Anabaena	Macrolide_Resistance	0	0	0	0	2	0	2	0
Anabaena	MATE_Antibiotic_Efflux	0	0	0	0	2	0	2	0
Anabaena	MFS_Antibiotic_Efflux	0	0	0	0	2	0	2	0
Anabaena	Other_ARG	0	0	0	0	2	0	2	0
Anabaena	Puromycin_Resistance	0	0	0	0	2	0	2	0
Anabaena	Quinolone_Resistance	0	0	0	0	2	0	2	0
Anabaena	Rifamycin_Resistance	0	0	0	0	2	0	2	0
Anabaena	RND_Antibiotic_Efflux	0	0	0	0	2	0	2	0
Anabaena	rRNA_Methyltransferase	0	0	0	0	2	0	2	0
Anabaena	SMR_Antibiotic_Efflux	0	0	0	0	2	0	2	0
Anabaena	Streptogramin_Resistance	0	0	0	0	2	0	2	0
Anabaena	Tetracycline_Efflux	0	0	0	0	2	0	2	0
Anabaena	Tetracycline_Inactivation	0	0	0	0	2	0	2	0
Anabaena	Tetracycline_Other	0	0	0	0	2	0	2	0
Anabaena	Tetracycline_Ribosomal_Protection	0	0	0	0	2	0	2	0
Anabaena	TotalABR	0	0	0	0	2	0	2	0
Anaerobaculum	ABC_Antibiotic_Efflux	0	0	0	0	1	0	1	0
Anaerobaculum	Aminoglycoside_Acetyltransferase	0	0	0	0	1	0	1	0
Anaerobaculum	Aminoglycoside_Nucleotidyltransferase	0	0	0	0	1	0	1	0
Anaerobaculum	Aminoglycoside_Phosphotransferase	0	0	0	0	1	0	1	0
Anaerobaculum	Antibiotic_Target	0	0	0	0	1	0	1	0
Anaerobaculum	Chloramphenicol_Acetyltransferase_CAT	0	0	0	0	1	0	1	0
Anaerobaculum	Chloramphenicol_MFS_Efflux_Pump	0	0	0	0	1	0	1	0
Anaerobaculum	Chloramphenicol_Phosphotransferase_CPT	0	0	0	0	1	0	1	0
Anaerobaculum	Class A Beta-Lactamase	0	0	0	0	1	0	1	0
Anaerobaculum	Class B Beta-Lactamase	0	0	0	0	1	0	1	0
Anaerobaculum	Class C Beta-Lactamase	0	0	0	0	1	0	1	0
Anaerobaculum	Class D Beta-Lactamase	0	0	0	0	1	0	1	0
Anaerobaculum	Gene_Modulating_Antibiotic_Efflux	0	0	0	0	1	0	1	0
Anaerobaculum	Gene_Modulating_Resistance	0	0	0	0	1	0	1	0
Anaerobaculum	Glycopeptide_Resistance	0	0	0	0	1	0	1	0
Anaerobaculum	Lincosamide_Resistance	0	0	0	0	1	0	1	0
Anaerobaculum	Macrolide_Resistance	0	0	0	0	1	0	1	0
Anaerobaculum	MATE_Antibiotic_Efflux	0	0	0	0	1	0	1	0
Anaerobaculum	MFS_Antibiotic_Efflux	0	0	0	0	1	0	1	0
Anaerobaculum	Other_ARG	0	0	0	0	1	0	1	0
Anaerobaculum	Puromycin_Resistance	0	0	0	0	1	0	1	0
Anaerobaculum	Quinolone_Resistance	0	0	0	0	1	0	1	0
Anaerobaculum	Rifamycin_Resistance	0	0	0	0	1	0	1	0
Anaerobaculum	RND_Antibiotic_Efflux	0	0	0	0	1	0	1	0
Anaerobaculum	rRNA_Methyltransferase	0	0	0	0	1	0	1	0
Anaerobaculum	SMR_Antibiotic_Efflux	0	0	0	0	1	0	1	0
Anaerobaculum	Streptogramin_Resistance	0	0	0	0	1	0	1	0
Anaerobaculum	Tetracycline_Efflux	0.333333	0.333333	0.333333	0.333333	1	1	0	1
Anaerobaculum	Tetracycline_Inactivation	0	0	0	0	1	0	1	0
Anaerobaculum	Tetracycline_Other	0	0	0	0	1	0	1	0
Anaerobaculum	Tetracycline_Ribosomal_Protection	0	0	0	0	1	0	1	0
Anaerobaculum	TotalABR	0.333333	0.333333	0.333333	0.333333	1	1	0	1
Anaerococcus	ABC_Antibiotic_Efflux	0	0	0	0	6	0	6	0
Anaerococcus	Aminoglycoside_Acetyltransferase	0	0	0	0	6	0	6	0
Anaerococcus	Aminoglycoside_Nucleotidyltransferase	0	0	0	0	6	0	6	0
Anaerococcus	Aminoglycoside_Phosphotransferase	0	0	0	0	6	0	6	0
Anaerococcus	Antibiotic_Target	0	0	0	0	6	0	6	0
Anaerococcus	Chloramphenicol_Acetyltransferase_CAT	0	0	0	0	6	0	6	0
Anaerococcus	Chloramphenicol_MFS_Efflux_Pump	0	0	0	0	6	0	6	0
Anaerococcus	Chloramphenicol_Phosphotransferase_CPT	0	0	0	0	6	0	6	0
Anaerococcus	Class A Beta-Lactamase	0	0	0	0	6	0	6	0
Anaerococcus	Class B Beta-Lactamase	0	0	0	0	6	0	6	0
Anaerococcus	Class C Beta-Lactamase	0	0	0	0	6	0	6	0
Anaerococcus	Class D Beta-Lactamase	0	0	0	0	6	0	6	0
Anaerococcus	Gene_Modulating_Antibiotic_Efflux	0	0	0	0	6	0	6	0
Anaerococcus	Gene_Modulating_Resistance	0	0	0	0	6	0	6	0
Anaerococcus	Glycopeptide_Resistance	0	0	0	0	6	0	6	0
Anaerococcus	Lincosamide_Resistance	0	0	0	0	6	0	6	0
Anaerococcus	Macrolide_Resistance	0	0	0	0	6	0	6	0
Anaerococcus	MATE_Antibiotic_Efflux	0	0	0	0	6	0	6	0
Anaerococcus	MFS_Antibiotic_Efflux	0	0	0	0	6	0	6	0
Anaerococcus	Other_ARG	0	0	0	0	6	0	6	0
Anaerococcus	Puromycin_Resistance	0	0	0	0	6	0	6	0
Anaerococcus	Quinolone_Resistance	0	0	0	0	6	0	6	0
Anaerococcus	Rifamycin_Resistance	0	0	0	0	6	0	6	0
Anaerococcus	RND_Antibiotic_Efflux	0	0	0	0	6	0	6	0
Anaerococcus	rRNA_Methyltransferase	0	0	0	0	6	0	6	0
Anaerococcus	SMR_Antibiotic_Efflux	0	0	0	0	6	0	6	0
Anaerococcus	Streptogramin_Resistance	0	0	0	0	6	0	6	0
Anaerococcus	Tetracycline_Efflux	0	0	0	0	6	0	6	0
Anaerococcus	Tetracycline_Inactivation	0	0	0	0	6	0	6	0
Anaerococcus	Tetracycline_Other	0	0	0	0	6	0	6	0
Anaerococcus	Tetracycline_Ribosomal_Protection	0	0.255645	0	0.766934	6	2	4	0.333333
Anaerococcus	TotalABR	0	0.255645	0	0.766934	6	2	4	0.333333
Anaerofustis	ABC_Antibiotic_Efflux	0	0	0	0	1	0	1	0
Anaerofustis	Aminoglycoside_Acetyltransferase	0	0	0	0	1	0	1	0
Anaerofustis	Aminoglycoside_Nucleotidyltransferase	0	0	0	0	1	0	1	0
Anaerofustis	Aminoglycoside_Phosphotransferase	0	0	0	0	1	0	1	0
Anaerofustis	Antibiotic_Target	0	0	0	0	1	0	1	0
Anaerofustis	Chloramphenicol_Acetyltransferase_CAT	0	0	0	0	1	0	1	0
Anaerofustis	Chloramphenicol_MFS_Efflux_Pump	0	0	0	0	1	0	1	0
Anaerofustis	Chloramphenicol_Phosphotransferase_CPT	0	0	0	0	1	0	1	0
Anaerofustis	Class A Beta-Lactamase	0	0	0	0	1	0	1	0
Anaerofustis	Class B Beta-Lactamase	0	0	0	0	1	0	1	0
Anaerofustis	Class C Beta-Lactamase	0	0	0	0	1	0	1	0
Anaerofustis	Class D Beta-Lactamase	0	0	0	0	1	0	1	0
Anaerofustis	Gene_Modulating_Antibiotic_Efflux	0	0	0	0	1	0	1	0
Anaerofustis	Gene_Modulating_Resistance	0	0	0	0	1	0	1	0
Anaerofustis	Glycopeptide_Resistance	0	0	0	0	1	0	1	0
Anaerofustis	Lincosamide_Resistance	0	0	0	0	1	0	1	0
Anaerofustis	Macrolide_Resistance	0	0	0	0	1	0	1	0
Anaerofustis	MATE_Antibiotic_Efflux	0	0	0	0	1	0	1	0
Anaerofustis	MFS_Antibiotic_Efflux	0	0	0	0	1	0	1	0
Anaerofustis	Other_ARG	0	0	0	0	1	0	1	0
Anaerofustis	Puromycin_Resistance	0	0	0	0	1	0	1	0
Anaerofustis	Quinolone_Resistance	0	0	0	0	1	0	1	0
Anaerofustis	Rifamycin_Resistance	0	0	0	0	1	0	1	0
Anaerofustis	RND_Antibiotic_Efflux	0	0	0	0	1	0	1	0
Anaerofustis	rRNA_Methyltransferase	0	0	0	0	1	0	1	0
Anaerofustis	SMR_Antibiotic_Efflux	0	0	0	0	1	0	1	0
Anaerofustis	Streptogramin_Resistance	0	0	0	0	1	0	1	0
Anaerofustis	Tetracycline_Efflux	0	0	0	0	1	0	1	0
Anaerofustis	Tetracycline_Inactivation	0	0	0	0	1	0	1	0
Anaerofustis	Tetracycline_Other	0	0	0	0	1	0	1	0
Anaerofustis	Tetracycline_Ribosomal_Protection	0	0	0	0	1	0	1	0
Anaerofustis	TotalABR	0	0	0	0	1	0	1	0
Anaerolinea	ABC_Antibiotic_Efflux	0	0	0	0	1	0	1	0
Anaerolinea	Aminoglycoside_Acetyltransferase	0	0	0	0	1	0	1	0
Anaerolinea	Aminoglycoside_Nucleotidyltransferase	0	0	0	0	1	0	1	0
Anaerolinea	Aminoglycoside_Phosphotransferase	0	0	0	0	1	0	1	0
Anaerolinea	Antibiotic_Target	0	0	0	0	1	0	1	0
Anaerolinea	Chloramphenicol_Acetyltransferase_CAT	0	0	0	0	1	0	1	0
Anaerolinea	Chloramphenicol_MFS_Efflux_Pump	0	0	0	0	1	0	1	0
Anaerolinea	Chloramphenicol_Phosphotransferase_CPT	0	0	0	0	1	0	1	0
Anaerolinea	Class A Beta-Lactamase	0	0	0	0	1	0	1	0
Anaerolinea	Class B Beta-Lactamase	0	0	0	0	1	0	1	0
Anaerolinea	Class C Beta-Lactamase	0	0	0	0	1	0	1	0
Anaerolinea	Class D Beta-Lactamase	0	0	0	0	1	0	1	0
Anaerolinea	Gene_Modulating_Antibiotic_Efflux	0	0	0	0	1	0	1	0
Anaerolinea	Gene_Modulating_Resistance	0	0	0	0	1	0	1	0
Anaerolinea	Glycopeptide_Resistance	0	0	0	0	1	0	1	0
Anaerolinea	Lincosamide_Resistance	0	0	0	0	1	0	1	0
Anaerolinea	Macrolide_Resistance	0	0	0	0	1	0	1	0
Anaerolinea	MATE_Antibiotic_Efflux	0	0	0	0	1	0	1	0
Anaerolinea	MFS_Antibiotic_Efflux	0	0	0	0	1	0	1	0
Anaerolinea	Other_ARG	0	0	0	0	1	0	1	0
Anaerolinea	Puromycin_Resistance	0	0	0	0	1	0	1	0
Anaerolinea	Quinolone_Resistance	0	0	0	0	1	0	1	0
Anaerolinea	Rifamycin_Resistance	0	0	0	0	1	0	1	0
Anaerolinea	RND_Antibiotic_Efflux	0	0	0	0	1	0	1	0
Anaerolinea	rRNA_Methyltransferase	0	0	0	0	1	0	1	0
Anaerolinea	SMR_Antibiotic_Efflux	0	0	0	0	1	0	1	0
Anaerolinea	Streptogramin_Resistance	0	0	0	0	1	0	1	0
Anaerolinea	Tetracycline_Efflux	0	0	0	0	1	0	1	0
Anaerolinea	Tetracycline_Inactivation	0	0	0	0	1	0	1	0
Anaerolinea	Tetracycline_Other	0	0	0	0	1	0	1	0
Anaerolinea	Tetracycline_Ribosomal_Protection	0	0	0	0	1	0	1	0
Anaerolinea	TotalABR	0	0	0	0	1	0	1	0
Anaeromyxobacter	ABC_Antibiotic_Efflux	0	0	0	0	4	0	4	0
Anaeromyxobacter	Aminoglycoside_Acetyltransferase	0	0	0	0	4	0	4	0
Anaeromyxobacter	Aminoglycoside_Nucleotidyltransferase	0	0	0	0	4	0	4	0
Anaeromyxobacter	Aminoglycoside_Phosphotransferase	0	0	0	0	4	0	4	0
Anaeromyxobacter	Antibiotic_Target	0	0	0	0	4	0	4	0
Anaeromyxobacter	Chloramphenicol_Acetyltransferase_CAT	0	0	0	0	4	0	4	0
Anaeromyxobacter	Chloramphenicol_MFS_Efflux_Pump	0	0	0	0	4	0	4	0
Anaeromyxobacter	Chloramphenicol_Phosphotransferase_CPT	0	0	0	0	4	0	4	0
Anaeromyxobacter	Class A Beta-Lactamase	0	0	0	0	4	0	4	0
Anaeromyxobacter	Class B Beta-Lactamase	0	0	0	0	4	0	4	0
Anaeromyxobacter	Class C Beta-Lactamase	0	0	0	0	4	0	4	0
Anaeromyxobacter	Class D Beta-Lactamase	0	0	0	0	4	0	4	0
Anaeromyxobacter	Gene_Modulating_Antibiotic_Efflux	0	0	0	0	4	0	4	0
Anaeromyxobacter	Gene_Modulating_Resistance	0	0	0	0	4	0	4	0
Anaeromyxobacter	Glycopeptide_Resistance	0	0	0	0	4	0	4	0
Anaeromyxobacter	Lincosamide_Resistance	0	0	0	0	4	0	4	0
Anaeromyxobacter	Macrolide_Resistance	0	0	0	0	4	0	4	0
Anaeromyxobacter	MATE_Antibiotic_Efflux	0	0	0	0	4	0	4	0
Anaeromyxobacter	MFS_Antibiotic_Efflux	0	0	0	0	4	0	4	0
Anaeromyxobacter	Other_ARG	0	0	0	0	4	0	4	0
Anaeromyxobacter	Puromycin_Resistance	0	0	0	0	4	0	4	0
Anaeromyxobacter	Quinolone_Resistance	0	0	0	0	4	0	4	0
Anaeromyxobacter	Rifamycin_Resistance	0	0	0	0	4	0	4	0
Anaeromyxobacter	RND_Antibiotic_Efflux	0	0	0	0	4	0	4	0
Anaeromyxobacter	rRNA_Methyltransferase	0	0	0	0	4	0	4	0
Anaeromyxobacter	SMR_Antibiotic_Efflux	0	0	0	0	4	0	4	0
Anaeromyxobacter	Streptogramin_Resistance	0	0	0	0	4	0	4	0
Anaeromyxobacter	Tetracycline_Efflux	0	0	0	0	4	0	4	0
Anaeromyxobacter	Tetracycline_Inactivation	0	0	0	0	4	0	4	0
Anaeromyxobacter	Tetracycline_Other	0	0	0	0	4	0	4	0
Anaeromyxobacter	Tetracycline_Ribosomal_Protection	0	0	0	0	4	0	4	0
Anaeromyxobacter	TotalABR	0	0	0	0	4	0	4	0
Anaerostipes	ABC_Antibiotic_Efflux	0	0	0	0	2	0	2	0
Anaerostipes	Aminoglycoside_Acetyltransferase	0	0	0	0	2	0	2	0
Anaerostipes	Aminoglycoside_Nucleotidyltransferase	0	0	0	0	2	0	2	0
Anaerostipes	Aminoglycoside_Phosphotransferase	0	0	0	0	2	0	2	0
Anaerostipes	Antibiotic_Target	0	0	0	0	2	0	2	0
Anaerostipes	Chloramphenicol_Acetyltransferase_CAT	0	0	0	0	2	0	2	0
Anaerostipes	Chloramphenicol_MFS_Efflux_Pump	0	0	0	0	2	0	2	0
Anaerostipes	Chloramphenicol_Phosphotransferase_CPT	0	0	0	0	2	0	2	0
Anaerostipes	Class A Beta-Lactamase	0	0	0	0	2	0	2	0
Anaerostipes	Class B Beta-Lactamase	0	0	0	0	2	0	2	0
Anaerostipes	Class C Beta-Lactamase	0	0	0	0	2	0	2	0
Anaerostipes	Class D Beta-Lactamase	0	0	0	0	2	0	2	0
Anaerostipes	Gene_Modulating_Antibiotic_Efflux	0	0	0	0	2	0	2	0
Anaerostipes	Gene_Modulating_Resistance	0	0	0	0	2	0	2	0
Anaerostipes	Glycopeptide_Resistance	0	0	0	0	2	0	2	0
Anaerostipes	Lincosamide_Resistance	0	0	0	0	2	0	2	0
Anaerostipes	Macrolide_Resistance	0	0	0	0	2	0	2	0
Anaerostipes	MATE_Antibiotic_Efflux	0	0	0	0	2	0	2	0
Anaerostipes	MFS_Antibiotic_Efflux	0	0.318182	0.318182	0.636364	2	1	1	0.5
Anaerostipes	Other_ARG	0	0	0	0	2	0	2	0
Anaerostipes	Puromycin_Resistance	0	0	0	0	2	0	2	0
Anaerostipes	Quinolone_Resistance	0	0	0	0	2	0	2	0
Anaerostipes	Rifamycin_Resistance	0	0	0	0	2	0	2	0
Anaerostipes	RND_Antibiotic_Efflux	0	0	0	0	2	0	2	0
Anaerostipes	rRNA_Methyltransferase	0	0	0	0	2	0	2	0
Anaerostipes	SMR_Antibiotic_Efflux	0	0	0	0	2	0	2	0
Anaerostipes	Streptogramin_Resistance	0	0	0	0	2	0	2	0
Anaerostipes	Tetracycline_Efflux	0	0	0	0	2	0	2	0
Anaerostipes	Tetracycline_Inactivation	0	0	0	0	2	0	2	0
Anaerostipes	Tetracycline_Other	0	0	0	0	2	0	2	0
Anaerostipes	Tetracycline_Ribosomal_Protection	0	0.353675	0.353675	0.707349	2	1	1	0.5
Anaerostipes	TotalABR	0.636364	0.671856	0.671856	0.707349	2	2	0	1
Anaerotruncus	ABC_Antibiotic_Efflux	0	0	0	0	1	0	1	0
Anaerotruncus	Aminoglycoside_Acetyltransferase	0	0	0	0	1	0	1	0
Anaerotruncus	Aminoglycoside_Nucleotidyltransferase	0	0	0	0	1	0	1	0
Anaerotruncus	Aminoglycoside_Phosphotransferase	0	0	0	0	1	0	1	0
Anaerotruncus	Antibiotic_Target	0	0	0	0	1	0	1	0
Anaerotruncus	Chloramphenicol_Acetyltransferase_CAT	0	0	0	0	1	0	1	0
Anaerotruncus	Chloramphenicol_MFS_Efflux_Pump	0	0	0	0	1	0	1	0
Anaerotruncus	Chloramphenicol_Phosphotransferase_CPT	0	0	0	0	1	0	1	0
Anaerotruncus	Class A Beta-Lactamase	0	0	0	0	1	0	1	0
Anaerotruncus	Class B Beta-Lactamase	0	0	0	0	1	0	1	0
Anaerotruncus	Class C Beta-Lactamase	0	0	0	0	1	0	1	0
Anaerotruncus	Class D Beta-Lactamase	0	0	0	0	1	0	1	0
Anaerotruncus	Gene_Modulating_Antibiotic_Efflux	0	0	0	0	1	0	1	0
Anaerotruncus	Gene_Modulating_Resistance	0	0	0	0	1	0	1	0
Anaerotruncus	Glycopeptide_Resistance	0	0	0	0	1	0	1	0
Anaerotruncus	Lincosamide_Resistance	0	0	0	0	1	0	1	0
Anaerotruncus	Macrolide_Resistance	0	0	0	0	1	0	1	0
Anaerotruncus	MATE_Antibiotic_Efflux	0	0	0	0	1	0	1	0
Anaerotruncus	MFS_Antibiotic_Efflux	0	0	0	0	1	0	1	0
Anaerotruncus	Other_ARG	0	0	0	0	1	0	1	0
Anaerotruncus	Puromycin_Resistance	0	0	0	0	1	0	1	0
Anaerotruncus	Quinolone_Resistance	0	0	0	0	1	0	1	0
Anaerotruncus	Rifamycin_Resistance	0	0	0	0	1	0	1	0
Anaerotruncus	RND_Antibiotic_Efflux	0	0	0	0	1	0	1	0
Anaerotruncus	rRNA_Methyltransferase	0	0	0	0	1	0	1	0
Anaerotruncus	SMR_Antibiotic_Efflux	0	0	0	0	1	0	1	0
Anaerotruncus	Streptogramin_Resistance	0	0	0	0	1	0	1	0
Anaerotruncus	Tetracycline_Efflux	0	0	0	0	1	0	1	0
Anaerotruncus	Tetracycline_Inactivation	0	0	0	0	1	0	1	0
Anaerotruncus	Tetracycline_Other	0	0	0	0	1	0	1	0
Anaerotruncus	Tetracycline_Ribosomal_Protection	1	1	1	1	1	1	0	1
Anaerotruncus	TotalABR	1	1	1	1	1	1	0	1
Anaplasma	ABC_Antibiotic_Efflux	0	0	0	0	7	0	7	0
Anaplasma	Aminoglycoside_Acetyltransferase	0	0	0	0	7	0	7	0
Anaplasma	Aminoglycoside_Nucleotidyltransferase	0	0	0	0	7	0	7	0
Anaplasma	Aminoglycoside_Phosphotransferase	0	0	0	0	7	0	7	0
Anaplasma	Antibiotic_Target	0	0	0	0	7	0	7	0
Anaplasma	Chloramphenicol_Acetyltransferase_CAT	0	0	0	0	7	0	7	0
Anaplasma	Chloramphenicol_MFS_Efflux_Pump	0	0	0	0	7	0	7	0
Anaplasma	Chloramphenicol_Phosphotransferase_CPT	0	0	0	0	7	0	7	0
Anaplasma	Class A Beta-Lactamase	0	0	0	0	7	0	7	0
Anaplasma	Class B Beta-Lactamase	0	0	0	0	7	0	7	0
Anaplasma	Class C Beta-Lactamase	0	0	0	0	7	0	7	0
Anaplasma	Class D Beta-Lactamase	0	0	0	0	7	0	7	0
Anaplasma	Gene_Modulating_Antibiotic_Efflux	0	0	0	0	7	0	7	0
Anaplasma	Gene_Modulating_Resistance	0	0	0	0	7	0	7	0
Anaplasma	Glycopeptide_Resistance	0	0	0	0	7	0	7	0
Anaplasma	Lincosamide_Resistance	0	0	0	0	7	0	7	0
Anaplasma	Macrolide_Resistance	0	0	0	0	7	0	7	0
Anaplasma	MATE_Antibiotic_Efflux	0	0	0	0	7	0	7	0
Anaplasma	MFS_Antibiotic_Efflux	0	0	0	0	7	0	7	0
Anaplasma	Other_ARG	0	0	0	0	7	0	7	0
Anaplasma	Puromycin_Resistance	0	0	0	0	7	0	7	0
Anaplasma	Quinolone_Resistance	0	0	0	0	7	0	7	0
Anaplasma	Rifamycin_Resistance	0	0	0	0	7	0	7	0
Anaplasma	RND_Antibiotic_Efflux	0	0	0	0	7	0	7	0
Anaplasma	rRNA_Methyltransferase	0	0	0	0	7	0	7	0
Anaplasma	SMR_Antibiotic_Efflux	0	0	0	0	7	0	7	0
Anaplasma	Streptogramin_Resistance	0	0	0	0	7	0	7	0
Anaplasma	Tetracycline_Efflux	0	0	0	0	7	0	7	0
Anaplasma	Tetracycline_Inactivation	0	0	0	0	7	0	7	0
Anaplasma	Tetracycline_Other	0	0	0	0	7	0	7	0
Anaplasma	Tetracycline_Ribosomal_Protection	0	0	0	0	7	0	7	0
Anaplasma	TotalABR	0	0	0	0	7	0	7	0
Anopheles	ABC_Antibiotic_Efflux	0	0	0	0	1	0	1	0
Anopheles	Aminoglycoside_Acetyltransferase	0	0	0	0	1	0	1	0
Anopheles	Aminoglycoside_Nucleotidyltransferase	0	0	0	0	1	0	1	0
Anopheles	Aminoglycoside_Phosphotransferase	0	0	0	0	1	0	1	0
Anopheles	Antibiotic_Target	0	0	0	0	1	0	1	0
Anopheles	Chloramphenicol_Acetyltransferase_CAT	0	0	0	0	1	0	1	0
Anopheles	Chloramphenicol_MFS_Efflux_Pump	0	0	0	0	1	0	1	0
Anopheles	Chloramphenicol_Phosphotransferase_CPT	0	0	0	0	1	0	1	0
Anopheles	Class A Beta-Lactamase	0	0	0	0	1	0	1	0
Anopheles	Class B Beta-Lactamase	0	0	0	0	1	0	1	0
Anopheles	Class C Beta-Lactamase	0	0	0	0	1	0	1	0
Anopheles	Class D Beta-Lactamase	0	0	0	0	1	0	1	0
Anopheles	Gene_Modulating_Antibiotic_Efflux	0	0	0	0	1	0	1	0
Anopheles	Gene_Modulating_Resistance	0	0	0	0	1	0	1	0
Anopheles	Glycopeptide_Resistance	0	0	0	0	1	0	1	0
Anopheles	Lincosamide_Resistance	0	0	0	0	1	0	1	0
Anopheles	Macrolide_Resistance	0	0	0	0	1	0	1	0
Anopheles	MATE_Antibiotic_Efflux	0	0	0	0	1	0	1	0
Anopheles	MFS_Antibiotic_Efflux	0	0	0	0	1	0	1	0
Anopheles	Other_ARG	0	0	0	0	1	0	1	0
Anopheles	Puromycin_Resistance	0	0	0	0	1	0	1	0
Anopheles	Quinolone_Resistance	0	0	0	0	1	0	1	0
Anopheles	Rifamycin_Resistance	0	0	0	0	1	0	1	0
Anopheles	RND_Antibiotic_Efflux	0	0	0	0	1	0	1	0
Anopheles	rRNA_Methyltransferase	0	0	0	0	1	0	1	0
Anopheles	SMR_Antibiotic_Efflux	0	0	0	0	1	0	1	0
Anopheles	Streptogramin_Resistance	0	0	0	0	1	0	1	0
Anopheles	Tetracycline_Efflux	0	0	0	0	1	0	1	0
Anopheles	Tetracycline_Inactivation	0	0	0	0	1	0	1	0
Anopheles	Tetracycline_Other	0	0	0	0	1	0	1	0
Anopheles	Tetracycline_Ribosomal_Protection	0	0	0	0	1	0	1	0
Anopheles	TotalABR	0	0	0	0	1	0	1	0
Anoxybacillus	ABC_Antibiotic_Efflux	0	0	0	0	1	0	1	0
Anoxybacillus	Aminoglycoside_Acetyltransferase	0	0	0	0	1	0	1	0
Anoxybacillus	Aminoglycoside_Nucleotidyltransferase	0	0	0	0	1	0	1	0
Anoxybacillus	Aminoglycoside_Phosphotransferase	0	0	0	0	1	0	1	0
Anoxybacillus	Antibiotic_Target	0	0	0	0	1	0	1	0
Anoxybacillus	Chloramphenicol_Acetyltransferase_CAT	0	0	0	0	1	0	1	0
Anoxybacillus	Chloramphenicol_MFS_Efflux_Pump	0	0	0	0	1	0	1	0
Anoxybacillus	Chloramphenicol_Phosphotransferase_CPT	0	0	0	0	1	0	1	0
Anoxybacillus	Class A Beta-Lactamase	0	0	0	0	1	0	1	0
Anoxybacillus	Class B Beta-Lactamase	0	0	0	0	1	0	1	0
Anoxybacillus	Class C Beta-Lactamase	0	0	0	0	1	0	1	0
Anoxybacillus	Class D Beta-Lactamase	0	0	0	0	1	0	1	0
Anoxybacillus	Gene_Modulating_Antibiotic_Efflux	0	0	0	0	1	0	1	0
Anoxybacillus	Gene_Modulating_Resistance	0	0	0	0	1	0	1	0
Anoxybacillus	Glycopeptide_Resistance	0	0	0	0	1	0	1	0
Anoxybacillus	Lincosamide_Resistance	0	0	0	0	1	0	1	0
Anoxybacillus	Macrolide_Resistance	0	0	0	0	1	0	1	0
Anoxybacillus	MATE_Antibiotic_Efflux	0	0	0	0	1	0	1	0
Anoxybacillus	MFS_Antibiotic_Efflux	0	0	0	0	1	0	1	0
Anoxybacillus	Other_ARG	0.666667	0.666667	0.666667	0.666667	1	1	0	1
Anoxybacillus	Puromycin_Resistance	0	0	0	0	1	0	1	0
Anoxybacillus	Quinolone_Resistance	0	0	0	0	1	0	1	0
Anoxybacillus	Rifamycin_Resistance	0	0	0	0	1	0	1	0
Anoxybacillus	RND_Antibiotic_Efflux	0	0	0	0	1	0	1	0
Anoxybacillus	rRNA_Methyltransferase	0	0	0	0	1	0	1	0
Anoxybacillus	SMR_Antibiotic_Efflux	0	0	0	0	1	0	1	0
Anoxybacillus	Streptogramin_Resistance	0	0	0	0	1	0	1	0
Anoxybacillus	Tetracycline_Efflux	0	0	0	0	1	0	1	0
Anoxybacillus	Tetracycline_Inactivation	0	0	0	0	1	0	1	0
Anoxybacillus	Tetracycline_Other	0	0	0	0	1	0	1	0
Anoxybacillus	Tetracycline_Ribosomal_Protection	0	0	0	0	1	0	1	0
Anoxybacillus	TotalABR	0.666667	0.666667	0.666667	0.666667	1	1	0	1
Apis	ABC_Antibiotic_Efflux	0	0	0	0	1	0	1	0
Apis	Aminoglycoside_Acetyltransferase	0	0	0	0	1	0	1	0
Apis	Aminoglycoside_Nucleotidyltransferase	0	0	0	0	1	0	1	0
Apis	Aminoglycoside_Phosphotransferase	0	0	0	0	1	0	1	0
Apis	Antibiotic_Target	0	0	0	0	1	0	1	0
Apis	Chloramphenicol_Acetyltransferase_CAT	0	0	0	0	1	0	1	0
Apis	Chloramphenicol_MFS_Efflux_Pump	0	0	0	0	1	0	1	0
Apis	Chloramphenicol_Phosphotransferase_CPT	0	0	0	0	1	0	1	0
Apis	Class A Beta-Lactamase	0	0	0	0	1	0	1	0
Apis	Class B Beta-Lactamase	0	0	0	0	1	0	1	0
Apis	Class C Beta-Lactamase	0	0	0	0	1	0	1	0
Apis	Class D Beta-Lactamase	0	0	0	0	1	0	1	0
Apis	Gene_Modulating_Antibiotic_Efflux	0	0	0	0	1	0	1	0
Apis	Gene_Modulating_Resistance	0	0	0	0	1	0	1	0
Apis	Glycopeptide_Resistance	0	0	0	0	1	0	1	0
Apis	Lincosamide_Resistance	0	0	0	0	1	0	1	0
Apis	Macrolide_Resistance	0	0	0	0	1	0	1	0
Apis	MATE_Antibiotic_Efflux	0	0	0	0	1	0	1	0
Apis	MFS_Antibiotic_Efflux	0	0	0	0	1	0	1	0
Apis	Other_ARG	0	0	0	0	1	0	1	0
Apis	Puromycin_Resistance	0	0	0	0	1	0	1	0
Apis	Quinolone_Resistance	0	0	0	0	1	0	1	0
Apis	Rifamycin_Resistance	0	0	0	0	1	0	1	0
Apis	RND_Antibiotic_Efflux	0	0	0	0	1	0	1	0
Apis	rRNA_Methyltransferase	0	0	0	0	1	0	1	0
Apis	SMR_Antibiotic_Efflux	0	0	0	0	1	0	1	0
Apis	Streptogramin_Resistance	0	0	0	0	1	0	1	0
Apis	Tetracycline_Efflux	0	0	0	0	1	0	1	0
Apis	Tetracycline_Inactivation	0	0	0	0	1	0	1	0
Apis	Tetracycline_Other	0	0	0	0	1	0	1	0
Apis	Tetracycline_Ribosomal_Protection	0	0	0	0	1	0	1	0
Apis	TotalABR	0	0	0	0	1	0	1	0
Aquifex	ABC_Antibiotic_Efflux	0	0	0	0	1	0	1	0
Aquifex	Aminoglycoside_Acetyltransferase	0	0	0	0	1	0	1	0
Aquifex	Aminoglycoside_Nucleotidyltransferase	0	0	0	0	1	0	1	0
Aquifex	Aminoglycoside_Phosphotransferase	0	0	0	0	1	0	1	0
Aquifex	Antibiotic_Target	0	0	0	0	1	0	1	0
Aquifex	Chloramphenicol_Acetyltransferase_CAT	0	0	0	0	1	0	1	0
Aquifex	Chloramphenicol_MFS_Efflux_Pump	0	0	0	0	1	0	1	0
Aquifex	Chloramphenicol_Phosphotransferase_CPT	0	0	0	0	1	0	1	0
Aquifex	Class A Beta-Lactamase	0	0	0	0	1	0	1	0
Aquifex	Class B Beta-Lactamase	0	0	0	0	1	0	1	0
Aquifex	Class C Beta-Lactamase	0	0	0	0	1	0	1	0
Aquifex	Class D Beta-Lactamase	0	0	0	0	1	0	1	0
Aquifex	Gene_Modulating_Antibiotic_Efflux	0	0	0	0	1	0	1	0
Aquifex	Gene_Modulating_Resistance	0	0	0	0	1	0	1	0
[truncated: 22,866 more rows]
