# Supplementary material for: High-Specificity Targeted Functional Profiling in Microbial Communities with ShortBRED
Source: PLoS Comput Biol. 2015 Dec 18;11(12):e1004557. doi: 10.1371/journal.pcbi.1004557 (PMC4684307; doi:10.1371/journal.pcbi.1004557)
Supplement: S6 Table — This table presents the differences between counting antibiotic resistance (AR) abundance in microbiome samples using ShortBRED, and inferring AR abundance in the same samples based on the abundance of bacteria in the microbiome multiplied by the median count of each AR class found in available bacterial genomes. Each row is a class, each column is sample from the HMP and the value in each cell equals [ShortBRED Count in RPKM—Sum(Bacterial Genome's Abundance in Sample * Median ShortBRED AR Count Across Copies of Bacterial Genome in our 3,305 isolates from IMG.] (XLSX) [file pcbi.1004557.s016.xlsx]

## Sheet: S6
Table S6 – ShortBRED Count for AR Class Minus Count for "Genome By Median Gene" Method
	Total Difference	SRS011061	SRS011134	SRS011239	SRS011271	SRS011302	SRS011405	SRS011452	SRS011529	SRS011586	SRS012273	SRS012902	SRS013158	SRS013215	SRS013476	SRS013521	SRS013687	SRS013800	SRS013951	SRS014235	SRS014287	SRS014313	SRS014459	SRS014613	SRS014683	SRS014923	SRS014979	SRS015133	SRS015190	SRS015217	SRS015264	SRS015369	SRS015578	SRS015663	SRS015782	SRS015960	SRS016018	SRS016056	SRS016095	SRS016203	SRS016267	SRS016335	SRS016495	SRS016585	SRS016753	SRS016954	SRS016989	SRS017103	SRS017191
Tetracycline Ribosomal Protection	10779.8	40.9969	106.91	305.7	154.851	405.332	145.732	145.722	105.475	152.713	174.495	153.783	207.425	93.2917	114.065	90.4991	79.2854	77.5835	126.53	184.834	87.4565	61.7098	217.972	149.75	218.775	102.334	234.707	138.936	65.2441	83.4844	28.8555	121.799	94.8089	15.1034	120.408	143.133	372.091	43.7456	213.458	164.982	247.441	98.9656	190.615	3.4968	156.137	91.0505	181.227	113.477	105.255
Class A Beta-Lactamase	4349.16	11.8531	13.5375	184.459	56.7839	30.3666	-85.2442	30.5104	75.5618	13.2646	84.0964	28.9973	4.47168	6.03301	6.1766	46.3997	121.156	38.9205	18.1243	44.2154	42.6253	17.9102	22.0398	67.8918	71.0231	12.0145	24.2418	106.01	82.4618	2.84133	69.3385	73.73	15.3846	31.3794	20.434	153.531	131.986	199.368	17.9414	94.1283	70.5904	39.7168	36.601	-7.81654	12.0997	119.172	60.0371	42.0014	22.274
rRNA Methyltransferase	3265.59	5.59159	4.92388	20.7817	8.76707	34.5532	-74.2807	-2.99093	76.7805	113.786	1.86716	10.0838	0.00234915	7.21412	13.9365	106.727	96.5159	2.64401	4.95095	5.54589	45.7426	80.1212	59.8663	50.9483	111.744	39.0775	66.5262	99.5177	-0.0404378	10.5259	128.519	-0.771843	28.6519	-15.937	-4.05508	0.899612	105.586	28.4923	13.5587	122.258	46.629	34.243	12.7148	-46.7597	22.9401	107.763	78.0421	38.4046	47.0393
MFS Antibiotic Efflux	603.679	-0.017415	-0.343809	2.1403	2.20658	-0.102055	17.9579	-0.0112534	-0.647946	-2.67114	4.59526	2.96516	-0.541746	-0.205033	9.76762	-0.930455	42.0485	-6.26344	-0.476782	9.83633	1.92075	-0.106695	-0.381333	2.86129	3.1679	-0.370388	-0.0346512	-0.053437	0.0988967	11.1187	37.3376	-0.22177	2.29836	11.9246	-1.48625	12.6973	-0.0316003	13.1025	12.2744	3.47528	0.174592	11.8443	9.01774	209.925	-0.0597772	38.3087	0.0126278	2.3166	5.10503
RND Antibiotic Efflux	291.831	0.455913	0.0504112	0.502372	0.257151	1.69786	11.3464	34.2373	3.50881	38.374	3.02508	-3.22711	-0.567624	25.8908	1.32201	-0.281206	0.747587	0.838885	6.54636	0.338995	2.18394	0.599146	0.233086	9.95853	7.10502	26.973	1.10633	0	0	1.9341	-30.5299	1.67752	5.05469	7.86206	4.32441	12.8322	2.19095	1.04802	2.49074	2.46889	-4.85263	3.23188	0.0970499	-15.687	7.58959	-0.00396891	-0.258001	-0.447641	26.4487
ABC Antibiotic Efflux	271.277	0	0.587086	0.485872	0	-0.00975173	-0.127767	0	0	18.8709	0.136484	0.306383	-0.0237913	-0.0383298	-0.0111017	0.14224	3.0701	0	0	5.17307	0	13.9973	0	0	0.200668	0	0	0	0	1.31667	20.5116	-0.0414586	0.276136	0.754278	-0.0521411	1.96804	0	2.43867	2.90064	1.16656	-0.0761757	3.17132	-0.230929	59.9928	0.0603687	10.4503	11.4707	0	0.509952
Quinolone Resistance	145.76	0	-0.035606	0.0309428	0.0993348	0.0360397	-0.0344435	0	0	-0.0125233	0.738921	-0.0245457	3.22544	0.0479636	0.621338	-0.0115008	0.0629979	0.174692	0	0.263191	0	0.0623768	3.59062	0.119668	0.115443	0.0635837	0	0	0.0504477	0.109191	0	-0.0197955	-0.00581235	0.349674	0.0450191	0	0	0.0715804	29.4764	0	-0.0681025	72.9748	-0.0906813	31.7386	0	0.0546247	0	0.0560343	0.505392
Aminoglycoside Nucleotidyltransferase	108.171	11.6027	1.01428	1.08974	1.87717	-0.179823	-37.8886	-2.355	1.14934	5.92932	11.5444	0.257786	-0.486604	0.535461	21.6449	0.964942	5.82384	1.53435	-2.19233	1.92184	0.799188	-0.807453	-3.55866	-2.98995	-1.64542	-4.06854	10.3787	2.82008	1.89055	7.00804	-8.0676	-0.00459306	-3.08687	-7.07354	0.021488	0.343951	-6.63299	0.0224542	3.34333	1.49054	-0.132575	9.83954	2.01381	-15.4205	-0.633309	7.30353	7.16699	4.49593	3.96733
Aminoglycoside Phosphotransferase	94.3075	0.723425	9.44428	0.387111	9.19771	0.967683	13.6904	-0.123787	-0.190863	1.79762	1.90999	0.624475	1.78068	-0.0112967	1.01482	1.66269	5.23408	1.59044	-1.95716	-0.256814	1.14078	-0.106595	-3.25035	26.8206	-0.123254	1.97803	29.9054	0.352357	0.881812	1.9978	-2.11874	-0.0122188	-2.01074	-6.94848	0.793934	0.127952	1.24063	-0.0764623	0.565464	17.9371	-0.172512	0.0751629	1.38924	-42.4721	-0.652074	-1.7642	-0.237154	-0.102108	0.578322
Class C Beta-Lactamase	91.9222	0	0	-0.0103108	0	0	-0.0350766	0	0	0	0.424118	0.190633	-0.0246083	-0.00752783	-0.00218033	0	0.0959822	0	0	0	0	0	0	0	0.100776	0.122148	0	0	0	-0.00853196	0	-0.00814232	-0.00239074	-0.0775798	-0.0102403	0	0	0	0	0	-0.028012	0	0.333692	87.8115	0	0	0	0	0.721796
Class B Beta-Lactamase	22.752	0.737579	0.473066	0	0.359383	0.226513	0.45452	0	0.119699	0.802494	0.57704	0	0	-0.000916928	0	0	0	0	0	0.186947	0.441243	0	0	0	0	0.441918	0.201175	0.271845	-0.00112742	0	0	0	0	0	0	0.215737	1.46222	0	0	0.995006	-0.0392315	0.539158	0	0	0	0	1.67101	0	0
Tetracycline Efflux	18.5326	-0.174	2.43454	0.428554	0.737222	12.8348	-25.7708	1.7503	0.129091	-0.777012	1.84113	2.23953	-0.474363	0.216533	-0.246204	0.827145	2.25987	-0.417254	4.46711	-1.06279	1.52302	-0.617485	-0.0283593	-4.1712	-1.19554	16.5886	-0.194947	3.15827	-0.360401	1.42196	-3.86427	-0.00667944	-1.70163	0.442807	-0.0995493	-1.00906	-2.295	0.0308233	8.87779	0.54521	-0.0866471	0.0539691	-0.236121	-23.1807	0.0869279	0.623607	0.0647649	0.459932	1.182
Aminoglycoside Acetyltransferase	5.76774	0	-0.0169693	-0.0014527	0.557084	-0.0073138	-0.00494199	0	0	-0.00626165	0.477124	-0.00916219	-0.0100564	-0.0010606	7.15591	-0.00575038	-0.0070214	0	0.0659738	0	0	0	0	0	-0.0074904	0	0	0	0	-0.00486431	0	-0.00114718	-0.000336834	-0.0109303	-0.00144277	0	0	0	0.921386	0	-0.00394664	0	-0.0932062	-3.98124	0	0	0	0	0.147849
Lincosamide Resistance	0.435405	0	0	0	0	0	0	0	0	0	0	0	0	0	0	0	0	0	0	0	0	0	0	0	0	0	0	0	0	0	0	0	0	0	0	0	0	0	0	0	0	0	-0.00977871	0	0	0.372125	0	0	0
Chloramphenicol Phosphotransferase CPT	0	0	0	0	0	0	0	0	0	0	0	0	0	0	0	0	0	0	0	0	0	0	0	0	0	0	0	0	0	0	0	0	0	0	0	0	0	0	0	0	0	0	0	0	0	0	0	0	0
MATE Antibiotic Efflux	0	0	0	0	0	0	0	0	0	0	0	0	0	0	0	0	0	0	0	0	0	0	0	0	0	0	0	0	0	0	0	0	0	0	0	0	0	0	0	0	0	0	0	0	0	0	0	0	0
Puromycin Resistance	0	0	0	0	0	0	0	0	0	0	0	0	0	0	0	0	0	0	0	0	0	0	0	0	0	0	0	0	0	0	0	0	0	0	0	0	0	0	0	0	0	0	0	0	0	0	0	0	0
Rifamycin Resistance	0	0	0	0	0	0	0	0	0	0	0	0	0	0	0	0	0	0	0	0	0	0	0	0	0	0	0	0	0	0	0	0	0	0	0	0	0	0	0	0	0	0	0	0	0	0	0	0	0
Tetracycline Inactivation	0	0	0	0	0	0	0	0	0	0	0	0	0	0	0	0	0	0	0	0	0	0	0	0	0	0	0	0	0	0	0	0	0	0	0	0	0	0	0	0	0	0	0	0	0	0	0	0	0
Tetracycline Other	0	0	0	0	0	0	0	0	0	0	0	0	0	0	0	0	0	0	0	0	0	0	0	0	0	0	0	0	0	0	0	0	0	0	0	0	0	0	0	0	0	0	0	0	0	0	0	0	0
Streptogramin Resistance	-0.0036798	0	0	0	0	0	0	0	0	0	0	0	0	0	0	0	0	0	0	0	0	0	0	0	0	0	0	0	0	0	0	0	0	0	0	0	0	0	0	0	0	0	-0.00199379	0	0	0	0	0	0
Chloramphenicol MFS Efflux Pump	-2.77397	0	0	-0.000945947	0	0	-0.00321804	0	0	0	-0.00474698	-0.00596608	-0.00225764	-0.000690626	-0.00020003	0	-0.00457208	0	0	0	0	0	0	0	-0.00487747	0	0	0	0	-0.000782749	0	-0.000747002	-0.000219334	-0.00711742	-0.000939479	0	0	0	0	0	-0.00256991	0	-0.00336551	-2.59243	0	0	0	0	-0.0577417
Macrolide Resistance	-5.22633	0	0	-0.00189189	0	0	-0.00643608	0	0	0	-0.00949396	0.209723	-0.00451528	-0.00138125	-0.00040006	0	-0.00914415	0	0	0	0	0	0	0	-0.00975494	0	0	0	0	-0.0015655	0	-0.001494	-0.000438668	-0.0142348	-0.00187896	0	0	0	0	0	-0.00513981	0	-0.00673102	-5.18487	0	0	0	0	-0.0155365
SMR Antibiotic Efflux	-7.66259	0	0	-0.00378379	0	0	-0.0128722	0	0	0	0.857344	-0.0238643	0.0738507	-0.00276251	0.191428	0	0.237739	0	0	0	0	0	0	0	0.093887	0	0	0	0	-0.003131	0	-0.00298801	0.167861	-0.0284697	0.249486	0	0	0	0	0	0.0876244	0	0.0786938	-10.3697	0	0	0	0	-0.0310729
Gene Modulating Resistance	-13.5546	0	-0.0275259	-0.448725	-0.0618994	0.110983	-0.000402255	0	-0.134794	0	0.248952	-0.111838	0.135229	-0.134697	-0.028204	-0.0499691	-0.000571509	-0.0268214	-0.457752	-0.0977167	0	-0.74994	-0.0495894	-0.35065	-1.09577	-0.809888	-0.223325	-0.348707	-0.0113144	-9.78436e-05	0.0152504	-0.0306746	0.48281	-0.562384	-0.000117435	0	0	0	0	0	-0.0326611	-0.0212692	-3.25889	-0.343331	0.41757	0	-0.0359	1.10271	-0.0256898
Antibiotic Target	-22.9744	-0.000799259	0.362279	-0.0160463	-0.00168838	0.0834996	-0.0545884	0	-0.0011757	0.0830413	-0.0809357	0.508494	4.39785	-0.0117153	-0.00339316	0.10459	-0.0775572	0	-0.000457627	0	0	0	0	0	-0.00999561	0	0	1.42223	0	-0.0270665	-0.0579898	-0.0126716	-0.0063408	-0.120734	-0.016552	0	0	0	0	0	-0.0435939	0	0.0110641	-43.9761	0	0.0628061	0	9.03786	-0.241716
Class D Beta-Lactamase	-23.9772	0	-0.0810278	-0.00035473	0	0	-15.4915	-0.625977	0	0	-0.00178012	-0.00223728	-0.000846616	-0.000258985	-7.50113e-05	0	-0.00171453	-0.162495	0	0	0	0	0	0	-0.498624	0	0	0	0	-0.000293531	0	-0.000280126	-8.22502e-05	-0.849363	-0.000352305	0	-2.41025	0	0	0	-0.000963715	-0.00074204	-0.00126207	-0.972163	0	0	0	-0.00107579	-0.0628813
Glycopeptide Resistance	-25.1244	-0.035303	0.0185226	-1.0203	-0.0107377	11.4546	0.330466	-0.367367	1.2417	-0.375853	3.74382	0.201372	-0.168476	-0.000172657	2.14962	-0.119102	12.6943	-0.0508987	-2.49932	-6.23183	0.46251	-4.44405	-1.99975	-12.5417	-0.604052	0.872399	-7.87459	0.572234	-0.098474	-7.83549	-6.60668	-0.175093	2.56168	-3.80383	-2.87718	1.27927	0.122598	-0.152391	2.76077	-2.80142	-0.0169579	1.56733	0.00714018	-0.675298	0.837651	-1.69658	-0.144241	0.032358	-0.784398
Gene Modulating Antibiotic Efflux	-54.5692	0	0	-0.0605745	0	0	-0.646289	0	0	0	1.73271	-0.846853	0.0679743	0.0425141	0.0570202	0	-0.295731	0	0	0	0	0	0.19964	0	-0.490769	0	0	0	0	-0.157202	0	-0.150023	0.100105	-1.28929	0.00251814	0	0	0	0	0	-0.516123	0	-0.396336	-53.0979	0	0	0	0	2.29204
Other ARG	-243.278	-0.116803	-0.337503	-2.0773	-4.00415	-0.348783	-2.22846	-1.1021	-0.782176	-1.56635	2.13114	0.435238	-0.462677	-0.0665303	-2.11318	-0.155792	-1.12774	-0.181619	-9.19528	-50.7954	-1.28659	-10.8433	-3.11489	-36.9658	0.431363	-4.84581	-2.96393	-1.79827	-0.570451	-4.44266	-17.0502	-0.596679	-0.8713	-10.9114	0.519151	-0.196222	-0.223059	0.331519	0.756429	-4.8356	-0.573435	-0.666817	-0.68945	0.519437	0.0266838	-2.81722	-0.498703	-0.243799	-0.667011
Chloramphenicol Acetyltransferase CAT	-285.868	-10.0489	0.544019	0.319359	-0.752678	-0.451245	-38.7062	-9.25095	-2.41767	-3.86302	-0.23177	-0.0951108	-0.00835327	-0.00255532	-1.8092	-5.57357	-5.5376	-4.37083	-2.96946	2.1488	-1.465	-0.0553096	-1.94847	-22.3168	-2.36718	-2.398	-0.316663	-0.703839	-0.277434	-1.1538	-7.08919	-1.69359	-0.0153156	-11.4785	-3.91308	-0.184538	-4.32603	-2.63881	0.110693	-7.42128	-0.122022	1.26781	-1.38647	-9.59586	-14.6774	0.270975	-0.296423	-1.54815	-0.253483
Estimates based on [ShortBRED Count for Genome in RPKM – (MetaPhlAn Genome Abundance * Median AR Gene Count)]
[truncated: 34 more columns]
